# Supplementary material for: A new species of Lycodon Boie, 1826 (Serpentes, Colubridae) from northern Vietnam
Source: Zookeys. 2019 Sep 10;875:1–29. doi: 10.3897/zookeys.875.35933 (PMC6749002; doi:10.3897/zookeys.875.35933)
Supplement: XML Treatment for Lycodon pictus [file zookeys.875.35933-treatment1.xml]

<!DOCTYPE tp:taxon-treatment
  PUBLIC "-//TaxonX//DTD Taxonomic Treatment Publishing DTD v0 20100105//EN" "tax-treatment-NSO.dtd">
<tp:taxon-treatment xmlns:tp="http://www.plazi.org/taxpub"><tp:treatment-meta><kwd-group><label>Taxon classification</label><kwd><named-content xmlns:xlink="http://www.w3.org/1999/xlink" content-type="kingdom">Animalia</named-content></kwd><kwd><named-content xmlns:xlink="http://www.w3.org/1999/xlink" content-type="order">Squamata</named-content></kwd><kwd><named-content xmlns:xlink="http://www.w3.org/1999/xlink" content-type="family">Colubridae</named-content></kwd></kwd-group><mixed-citation publication-type="journal"><person-group><name><surname>Janssen</surname><given-names>Helen Y.</given-names></name><name><surname>Pham</surname><given-names>Cuong T.</given-names></name><name><surname>Ngo</surname><given-names>Hanh Thi</given-names></name><name><surname>Le</surname><given-names>Minh Duc</given-names></name><name><surname>Nguyen</surname><given-names>Truong Q.</given-names></name><name><surname>Ziegler</surname><given-names>Thomas</given-names></name></person-group><article-title>A new species of <italic><tp:taxon-name><tp:taxon-name-part taxon-name-part-type="genus" reg="Lycodon">Lycodon</tp:taxon-name-part></tp:taxon-name></italic> Boie, 1826 (<tp:taxon-name><tp:taxon-name-part taxon-name-part-type="suborder">Serpentes</tp:taxon-name-part></tp:taxon-name>, <tp:taxon-name><tp:taxon-name-part taxon-name-part-type="family">Colubridae</tp:taxon-name-part></tp:taxon-name>) from northern Vietnam</article-title><source>Zookeys</source><day>10</day><month>9</month><year>2019</year><volume>875</volume><fpage>1</fpage><lpage>29</lpage><pub-id pub-id-type="doi">10.3897/zookeys.875.35933</pub-id></mixed-citation></tp:treatment-meta><tp:nomenclature><tp:taxon-name><object-id xmlns:xlink="http://www.w3.org/1999/xlink" content-type="arpha" xlink:type="simple">F0B264E9EDEE5AAEB2E773234A138CAD</object-id>
              <tp:taxon-name-part taxon-name-part-type="genus" reg="Lycodon">Lycodon</tp:taxon-name-part>
              <tp:taxon-name-part taxon-name-part-type="species" reg="pictus">pictus</tp:taxon-name-part>
              <object-id xmlns:xlink="http://www.w3.org/1999/xlink" content-type="zoobank" xlink:type="simple">http://zoobank.org/FEA7DFD1-BF41-4608-A477-93861FF13AD4</object-id>
            </tp:taxon-name><tp:taxon-status xmlns:xlink="http://www.w3.org/1999/xlink" xlink:type="simple">sp. nov.</tp:taxon-status><xref ref-type="fig" rid="F2">Figs 2</xref><xref ref-type="fig" rid="F3">, 3</xref><xref ref-type="fig" rid="F4">, 4</xref><xref ref-type="fig" rid="F5">, 5</xref><xref ref-type="fig" rid="F6">, 6</xref></tp:nomenclature><tp:treatment-sec sec-type="Holotype" id="SECID0EQPAE"><title>Holotype.</title><p><abbrev xmlns:xlink="http://www.w3.org/1999/xlink" content-type="institution" xlink:title="Institute of Ecology and Biological Resources" id="ABBRID0EWPAE" xlink:type="simple">IEBR</abbrev> 4166 (field number CB 2012.97), adult male, collected on 18 April 2012 by TQN et al. (altitude 701 m a.s.l.), Trung Khanh District, Cao Bang Province.</p></tp:treatment-sec><tp:treatment-sec sec-type="Paratypes" id="SECID0E2PAE"><title>Paratypes.</title><p><named-content xmlns:xlink="http://www.w3.org/1999/xlink" content-type="dwc:institutional_code" xlink:type="simple">ZFMK</named-content> 93747, juvenile, collected on 15 October 2011 by TQN et al. (altitude 588 m a.s.l.), Ha Lang District, Cao Bang Province; <named-content xmlns:xlink="http://www.w3.org/1999/xlink" content-type="dwc:institutional_code" xlink:type="simple">ZFMK</named-content> 93746, adult female, collected on 10 April 2012 by TQN et al., Ha Lang District, Cao Bang Province.</p></tp:treatment-sec><tp:treatment-sec sec-type="diagnosis" id="SECID0ERQAE"><title>Diagnosis.</title><p><italic><tp:taxon-name><tp:taxon-name-part taxon-name-part-type="genus" reg="Lycodon">Lycodon</tp:taxon-name-part> <tp:taxon-name-part taxon-name-part-type="species" reg="pictus">pictus</tp:taxon-name-part></tp:taxon-name></italic> sp. nov. can be differentiated from its congeners by the following morphological characters: dorsal scales in 17–17–15 rows, all smooth; supralabials usually eight (rarely nine); infralabials ten; one elongated loreal on each side, in contact with the eye; precloacal plate single; ventral scales 212–218 (plus one or two preventral scales); subcaudals 90 or 91; a total length of 597+ mm in males and 543 mm in females; tail / total length ratio 0.211–0.215; maxillary teeth 13 or 14; dorsal surface of body with 28 or 29 light body bands; dorsal surface of tail with 13 cream bands forming a distinct blotch in the vertebral region; ventral surface of body and tail mostly cream with the dark body bands in part extending towards the venter, sometimes forming complete dark bands around the body.</p><fig id="F2" position="float" orientation="portrait"><object-id xmlns:xlink="http://www.w3.org/1999/xlink" content-type="doi" xlink:type="simple">10.3897/zookeys.875.35933.figure2</object-id><object-id xmlns:xlink="http://www.w3.org/1999/xlink" content-type="arpha" xlink:type="simple">2DCE5C80A6C5545DB1C2F0F1D7F6E3E4</object-id><label>Figure 2.</label><caption><p>Holotype of <italic><tp:taxon-name><tp:taxon-name-part taxon-name-part-type="genus" reg="Lycodon">Lycodon</tp:taxon-name-part> <tp:taxon-name-part taxon-name-part-type="species" reg="pictus">pictus</tp:taxon-name-part></tp:taxon-name></italic> sp. nov. (<abbrev xmlns:xlink="http://www.w3.org/1999/xlink" content-type="institution" xlink:title="Institute of Ecology and Biological Resources" id="ABBRID0EVRAE" xlink:type="simple">IEBR</abbrev> 4166) in life. Photograph T. Lehmann.</p></caption><graphic xmlns:xlink="http://www.w3.org/1999/xlink" xlink:href="zookeys-875-001-g002.jpg" position="float" orientation="portrait" xlink:type="simple" id="oo_339149.jpg"><uri content-type="original_file" xlink:type="simple">https://binary.pensoft.net/fig/339149</uri></graphic></fig><fig id="F3" position="float" orientation="portrait"><object-id xmlns:xlink="http://www.w3.org/1999/xlink" content-type="doi" xlink:type="simple">10.3897/zookeys.875.35933.figure3</object-id><object-id xmlns:xlink="http://www.w3.org/1999/xlink" content-type="arpha" xlink:type="simple">1BF68D8B064853608A6E1E151C73D165</object-id><label>Figure 3.</label><caption><p>Head views of <italic><tp:taxon-name><tp:taxon-name-part taxon-name-part-type="genus" reg="Lycodon">Lycodon</tp:taxon-name-part> <tp:taxon-name-part taxon-name-part-type="species" reg="pictus">pictus</tp:taxon-name-part></tp:taxon-name></italic> sp. nov. (<abbrev xmlns:xlink="http://www.w3.org/1999/xlink" content-type="institution" xlink:title="Institute of Ecology and Biological Resources" id="ABBRID0ESSAE" xlink:type="simple">IEBR</abbrev> 4166) in preservative (scale bar refers to head in dorsal view). Photographs T. Ziegler (upper), C.T. Pham (lower).</p></caption><graphic xmlns:xlink="http://www.w3.org/1999/xlink" xlink:href="zookeys-875-001-g003.jpg" position="float" orientation="portrait" xlink:type="simple" id="oo_339150.jpg"><uri content-type="original_file" xlink:type="simple">https://binary.pensoft.net/fig/339150</uri></graphic></fig></tp:treatment-sec><tp:treatment-sec sec-type="description" id="SECID0E3SAE"><title>Description of the holotype.</title><p>Head elongate, moderately distinct from the neck, rather flattened, longer than wide, narrow anteriorly; nostril lateral, located in the middle of the nasal; eye large, pupils vertically elliptic; rostral triangular, much broader than high, hardly visible from above; nasal divided into two scales by a vertical ridge along posterior edge of nostril; two internasals, anteriorly rounded, slightly wider than high, bordered by two large, pentagonal prefrontals posteriorly; frontal single, enlarged, pentagonal to hexagonal, narrowed posteriorly; parietals longer than wide, in contact with each other medially, with upper anterior and posterior temporals, paraparietal laterally and four nuchal scales posteriorly; paraparietals elongated, anterior part widened; loreal 1/1, elongate, not entering orbit; supralabials 8/8, first and second in contact with nasal, third to fifth entering orbit, sixth largest; infralabials 10/10, first pair in broad contact with each other, first to fifth in contact with anterior pair of chin shields; anterior and posterior pairs of chin shields elongate, of the same size and shape, second pair not meeting in midline; preocular 1/1; postoculars 2/2, lowermost smaller, bordering anterior temporals; anterior temporals 2/2, posterior temporals 3/3, upper ones thinner than lower ones. Left maxilla arched, with an angular apex, distinctly bent inwards anteriorly. A total of 13 maxillary teeth or teeth alveola, with the following formula: five small anterior teeth, with the last two ones being somewhat enlarged + two strongly enlarged teeth, thick, and not much curved + a wide gap, somewhat wider than the length of the largest teeth + four small teeth + a small gap + two enlarged posterior teeth.</p><p>Body elongate, <abbrev xmlns:xlink="http://www.w3.org/1999/xlink" xlink:title="Snout-vent length" id="ABBRID0EDTAE" xlink:type="simple">SVL</abbrev> 488 mm; <abbrev xmlns:xlink="http://www.w3.org/1999/xlink" xlink:title="tail length" id="ABBRID0EHTAE" xlink:type="simple">TaL</abbrev> &gt; 109 mm (tail tip lost); preventral 1, ventrals 212, from behind neck region distinctly notched laterally; subcaudals &gt; 54 (tail tip lost), paired; precloacal plate single; <abbrev xmlns:xlink="http://www.w3.org/1999/xlink" xlink:title="dorsal scale rows" id="ABBRID0ELTAE" xlink:type="simple">DSR</abbrev> 17-17-15, all smooth; the vertebral scales not enlarged; <abbrev xmlns:xlink="http://www.w3.org/1999/xlink" xlink:title="dorsal scale rows" id="ABBRID0EPTAE" xlink:type="simple">DSR</abbrev> reduction from 17 to 15 at the position of ventral 150.</p></tp:treatment-sec><tp:treatment-sec sec-type="Coloration in preservative" id="SECID0ETTAE"><title>Coloration in preservative.</title><p>Head, neck, and dorsal surface of body brownish black; light body bands beginning after 1.5 times the head length behind the head, in total 29 transverse light bands on body and at least nine light bands on tail; the first four body bands yellowish cream, and distinctly widened towards the venter, increased in size posteriorly; a dark mottling in the vertebrate region more prominent posteriorly; the subsequent light body bands with two distinct indentations on each side, fused in the middle in the last third of the body. In dorsal view the light bands forming a distinct blotch in the vertebral region, with a dark centre and a lighter frame; laterally, the middle part of the light bands forming blotches, but wider and with an extended dark centre, fused laterally in the last third part of the body; the lower and widest part of the light body bands with a dark small blotch in the centre in the anterior part of body; the light bands on the tail with a blotch like pattern in the vertebral region, but less pronounced than that on body, and one light blotch at the lateral side of tail, widened towards the venter, with a dark centre; ventral surface of head and neck yellowish cream, belly cream and greyish cream in the last third part of body and on lower tail surface; the dark dorsal bands (28 on body and at least nine on tail) in part extending towards the venter (most prominent in the anterior five dark body bands), not forming complete dark bands around the body, but complete on the tail; lateral side of the head dark above and light below, with the lighter pattern beginning in the supralabial region; tip of lower jaw and infralabial region in part greyish; dorsal surface of the head and upper head sides a bit paler than the remaining head dorsum.</p><fig id="F4" position="float" orientation="portrait"><object-id xmlns:xlink="http://www.w3.org/1999/xlink" content-type="doi" xlink:type="simple">10.3897/zookeys.875.35933.figure4</object-id><object-id xmlns:xlink="http://www.w3.org/1999/xlink" content-type="arpha" xlink:type="simple">87EBF6E435AA5BD2A08EE5191CA75B46</object-id><label>Figure 4.</label><caption><p>Female paratype of <italic><tp:taxon-name><tp:taxon-name-part taxon-name-part-type="genus" reg="Lycodon">Lycodon</tp:taxon-name-part> <tp:taxon-name-part taxon-name-part-type="species" reg="pictus">pictus</tp:taxon-name-part></tp:taxon-name></italic> sp. nov. (<named-content xmlns:xlink="http://www.w3.org/1999/xlink" content-type="dwc:institutional_code" xlink:type="simple">ZFMK</named-content> 93746) in life. Photographs T.Q. Nguyen.</p></caption><graphic xmlns:xlink="http://www.w3.org/1999/xlink" xlink:href="zookeys-875-001-g004.jpg" position="float" orientation="portrait" xlink:type="simple" id="oo_339151.jpg"><uri content-type="original_file" xlink:type="simple">https://binary.pensoft.net/fig/339151</uri></graphic></fig></tp:treatment-sec><tp:treatment-sec sec-type="Hemipenis" id="SECID0EYUAE"><title>Hemipenis.</title><p>Hemipenes elongated, not fully everted, not turgid. Truncus without spines. Spine ornamentation starting at truncus region with somewhat enlarged, medium sized spines. Apex with microspines. Sulcus stretches in the middle to apex. Apex not fully everted, ending somewhat widened with an oblique opening, with microspines inside, pointing to the not fully everted condition of the outer genital organ.</p></tp:treatment-sec><tp:treatment-sec sec-type="variation" id="SECID0E4UAE"><title>Variations.</title><p>In the juvenile <named-content xmlns:xlink="http://www.w3.org/1999/xlink" content-type="dwc:institutional_code" xlink:type="simple">ZFMK</named-content> 93747, the number of supralabials on the left side is nine, with fourth to sixth entering the orbit. The loreal does not touch the eye on the right side. The lower anterior temporal scale is not touching the postocular scale on the left side. In general, the coloration is more intense in the juvenile. The creamy pattern on the posterior third of the body sides is connected by a horizontal cream-colored stripe. It has a yellowish cream band on the head that reaches from <abbrev xmlns:xlink="http://www.w3.org/1999/xlink" xlink:title="supralabials" id="ABBRID0ELVAE" xlink:type="simple">SL</abbrev> 5 behind the jaws and distinctly lightens the posterior half of the head but does not touch the frontal. In the juvenile, the banded pattern is more simple, consisting of dark bands which narrow towards the venter and light bands which widen towards the venter and bear a dark pattern and a more or less distinct dark blotch at the lower side (see Fig. <xref ref-type="fig" rid="F5">5</xref>).</p><p>In the female <named-content xmlns:xlink="http://www.w3.org/1999/xlink" content-type="dwc:institutional_code" xlink:type="simple">ZFMK</named-content> 93746, the lower anterior temporal scale is not touching the postocular scale on the right side. For measurements and scalation data of the examined specimens see Table <xref ref-type="table" rid="T1">1</xref>.</p><fig id="F5" position="float" orientation="portrait"><object-id xmlns:xlink="http://www.w3.org/1999/xlink" content-type="doi" xlink:type="simple">10.3897/zookeys.875.35933.figure5</object-id><object-id xmlns:xlink="http://www.w3.org/1999/xlink" content-type="arpha" xlink:type="simple">75B19647DFA75859B6D85BEE085E0D41</object-id><label>Figure 5.</label><caption><p>Juvenile paratype of <italic><tp:taxon-name><tp:taxon-name-part taxon-name-part-type="genus" reg="Lycodon">Lycodon</tp:taxon-name-part> <tp:taxon-name-part taxon-name-part-type="species" reg="pictus">pictus</tp:taxon-name-part></tp:taxon-name></italic> sp. nov. (<named-content xmlns:xlink="http://www.w3.org/1999/xlink" content-type="dwc:institutional_code" xlink:type="simple">ZFMK</named-content> 93747) in preservative (upper, dorsal view; lower, ventral view). Photographs T. Ziegler.</p></caption><graphic xmlns:xlink="http://www.w3.org/1999/xlink" xlink:href="zookeys-875-001-g005.jpg" position="float" orientation="portrait" xlink:type="simple" id="oo_339152.jpg"><uri content-type="original_file" xlink:type="simple">https://binary.pensoft.net/fig/339152</uri></graphic></fig><table-wrap id="T1" position="float" orientation="portrait"><label>Table 1.</label><caption><p>Sex, measurements (in mm), scalation data, and coloration pattern of <italic><tp:taxon-name><tp:taxon-name-part taxon-name-part-type="genus" reg="Lycodon">Lycodon</tp:taxon-name-part> <tp:taxon-name-part taxon-name-part-type="species" reg="pictus">pictus</tp:taxon-name-part></tp:taxon-name></italic> sp. nov. For abbreviations see Materials and methods. Key: asterisk (<sup>*</sup>) lower <abbrev xmlns:xlink="http://www.w3.org/1999/xlink" xlink:title="number of anterior temporals" id="ABBRID0EXXAE" xlink:type="simple">Atem</abbrev> not touching <abbrev xmlns:xlink="http://www.w3.org/1999/xlink" xlink:title="postoculars" id="ABBRID0E2XAE" xlink:type="simple">PostOc</abbrev>; plus sign (+) tail tip lost.</p></caption><table id="TID0EAIAI" rules="all"><tbody><tr><th rowspan="1" colspan="1"/><th rowspan="1" colspan="1">Holotype <abbrev xmlns:xlink="http://www.w3.org/1999/xlink" content-type="institution" xlink:title="Institute of Ecology and Biological Resources" id="ABBRID0ELYAE" xlink:type="simple">IEBR</abbrev> 4166</th><th rowspan="1" colspan="1">Paratype <named-content xmlns:xlink="http://www.w3.org/1999/xlink" content-type="dwc:institutional_code" xlink:type="simple">ZFMK</named-content> 93746</th><th rowspan="1" colspan="1">Paratype <named-content xmlns:xlink="http://www.w3.org/1999/xlink" content-type="dwc:institutional_code" xlink:type="simple">ZFMK</named-content> 93747</th></tr><tr><td rowspan="1" colspan="1">Sex</td><td rowspan="1" colspan="1">male</td><td rowspan="1" colspan="1">female</td><td rowspan="1" colspan="1">juvenile</td></tr><tr><td rowspan="1" colspan="1">
                      <abbrev xmlns:xlink="http://www.w3.org/1999/xlink" xlink:title="total length" id="ABBRID0E1ZAE" xlink:type="simple">TL</abbrev>
                    </td><td rowspan="1" colspan="1">597</td><td rowspan="1" colspan="1">543</td><td rowspan="1" colspan="1">237</td></tr><tr><td rowspan="1" colspan="1">
                      <abbrev xmlns:xlink="http://www.w3.org/1999/xlink" xlink:title="Snout-vent length" id="ABBRID0EM1AE" xlink:type="simple">SVL</abbrev>
                    </td><td rowspan="1" colspan="1">488</td><td rowspan="1" colspan="1">426</td><td rowspan="1" colspan="1">187</td></tr><tr><td rowspan="1" colspan="1">
                      <abbrev xmlns:xlink="http://www.w3.org/1999/xlink" xlink:title="tail length" id="ABBRID0E51AE" xlink:type="simple">TaL</abbrev>
                    </td><td rowspan="1" colspan="1">109+</td><td rowspan="1" colspan="1">117</td><td rowspan="1" colspan="1">50</td></tr><tr><td rowspan="1" colspan="1"><abbrev xmlns:xlink="http://www.w3.org/1999/xlink" xlink:title="tail length" id="ABBRID0EQ2AE" xlink:type="simple">TaL</abbrev>/<abbrev xmlns:xlink="http://www.w3.org/1999/xlink" xlink:title="total length" id="ABBRID0EU2AE" xlink:type="simple">TL</abbrev></td><td rowspan="1" colspan="1">–</td><td rowspan="1" colspan="1">0.215</td><td rowspan="1" colspan="1">0.211</td></tr><tr><td rowspan="1" colspan="1">
                      <abbrev xmlns:xlink="http://www.w3.org/1999/xlink" xlink:title="number of maxillary teeth / alveoli" id="ABBRID0EF3AE" xlink:type="simple">Teeth max</abbrev>
                    </td><td rowspan="1" colspan="1">13</td><td rowspan="1" colspan="1">13</td><td rowspan="1" colspan="1">14</td></tr><tr><td rowspan="1" colspan="1">
                      <abbrev xmlns:xlink="http://www.w3.org/1999/xlink" xlink:title="supralabials" id="ABBRID0EX3AE" xlink:type="simple">SL</abbrev>
                    </td><td rowspan="1" colspan="1">8/8</td><td rowspan="1" colspan="1">8/8</td><td rowspan="1" colspan="1">9/8</td></tr><tr><td rowspan="1" colspan="1"><abbrev xmlns:xlink="http://www.w3.org/1999/xlink" xlink:title="supralabials" id="ABBRID0EJ4AE" xlink:type="simple">SL</abbrev>/orbit</td><td rowspan="1" colspan="1">3–5</td><td rowspan="1" colspan="1">3–5</td><td rowspan="1" colspan="1">4–6/3–5</td></tr><tr><td rowspan="1" colspan="1">
                      <abbrev xmlns:xlink="http://www.w3.org/1999/xlink" xlink:title="infralabials" id="ABBRID0E24AE" xlink:type="simple">IL</abbrev>
                    </td><td rowspan="1" colspan="1">10/10</td><td rowspan="1" colspan="1">10/10</td><td rowspan="1" colspan="1">10/10</td></tr><tr><td rowspan="1" colspan="1">
                      <abbrev xmlns:xlink="http://www.w3.org/1999/xlink" xlink:title="preoculars" id="ABBRID0EN5AE" xlink:type="simple">PreOc</abbrev>
                    </td><td rowspan="1" colspan="1">1/1</td><td rowspan="1" colspan="1">1/1</td><td rowspan="1" colspan="1">1/1</td></tr><tr><td rowspan="1" colspan="1">
                      <abbrev xmlns:xlink="http://www.w3.org/1999/xlink" xlink:title="postoculars" id="ABBRID0E65AE" xlink:type="simple">PostOc</abbrev>
                    </td><td rowspan="1" colspan="1">2/2</td><td rowspan="1" colspan="1">2/2</td><td rowspan="1" colspan="1">2/2</td></tr><tr><td rowspan="1" colspan="1">
                      <abbrev xmlns:xlink="http://www.w3.org/1999/xlink" xlink:title="loreals" id="ABBRID0ER6AE" xlink:type="simple">Lor</abbrev>
                    </td><td rowspan="1" colspan="1">1/1</td><td rowspan="1" colspan="1">1/1</td><td rowspan="1" colspan="1">1/1</td></tr><tr><td rowspan="1" colspan="1">
                      <abbrev xmlns:xlink="http://www.w3.org/1999/xlink" xlink:title="number of anterior temporals" id="ABBRID0EEAAG" xlink:type="simple">Atem</abbrev>
                    </td><td rowspan="1" colspan="1">2/2</td><td rowspan="1" colspan="1">2<sup>*</sup>/2</td><td rowspan="1" colspan="1">2/2<sup>*</sup></td></tr><tr><td rowspan="1" colspan="1">
                      <abbrev xmlns:xlink="http://www.w3.org/1999/xlink" xlink:title="number of posterior temporals" id="ABBRID0E2AAG" xlink:type="simple">PTem</abbrev>
                    </td><td rowspan="1" colspan="1">3/3</td><td rowspan="1" colspan="1">3/3</td><td rowspan="1" colspan="1">3/3</td></tr><tr><td rowspan="1" colspan="1">
                      <abbrev xmlns:xlink="http://www.w3.org/1999/xlink" xlink:title="dorsal scale rows" id="ABBRID0ENBAG" xlink:type="simple">DSR</abbrev>
                    </td><td rowspan="1" colspan="1">17-17-15</td><td rowspan="1" colspan="1">17-17-15</td><td rowspan="1" colspan="1">17-17-15</td></tr><tr><td rowspan="1" colspan="1">
                      <abbrev xmlns:xlink="http://www.w3.org/1999/xlink" xlink:title="number of preventral scales" id="ABBRID0E6BAG" xlink:type="simple">PreVen</abbrev>
                    </td><td rowspan="1" colspan="1">1</td><td rowspan="1" colspan="1">2</td><td rowspan="1" colspan="1">1</td></tr><tr><td rowspan="1" colspan="1">
                      <abbrev xmlns:xlink="http://www.w3.org/1999/xlink" xlink:title="number of ventral scales" id="ABBRID0ERCAG" xlink:type="simple">Ven</abbrev>
                    </td><td rowspan="1" colspan="1">212</td><td rowspan="1" colspan="1">216</td><td rowspan="1" colspan="1">218</td></tr><tr><td rowspan="1" colspan="1">
                      <abbrev xmlns:xlink="http://www.w3.org/1999/xlink" xlink:title="precloacal (or cloacal) plate" id="ABBRID0EDDAG" xlink:type="simple">Prec</abbrev>
                    </td><td rowspan="1" colspan="1">single</td><td rowspan="1" colspan="1">single</td><td rowspan="1" colspan="1">single</td></tr><tr><td rowspan="1" colspan="1">Subc</td><td rowspan="1" colspan="1">54+</td><td rowspan="1" colspan="1">91</td><td rowspan="1" colspan="1">90</td></tr><tr><td rowspan="1" colspan="1">
                      <abbrev xmlns:xlink="http://www.w3.org/1999/xlink" xlink:title="scalation of the body" id="ABBRID0ECEAG" xlink:type="simple">BodySc</abbrev>
                    </td><td rowspan="1" colspan="1">smooth</td><td rowspan="1" colspan="1">smooth</td><td rowspan="1" colspan="1">smooth</td></tr><tr><td rowspan="1" colspan="1">Dark bands on body</td><td rowspan="1" colspan="1">28</td><td rowspan="1" colspan="1">29</td><td rowspan="1" colspan="1">28</td></tr><tr><td rowspan="1" colspan="1">Light bands on body</td><td rowspan="1" colspan="1">29</td><td rowspan="1" colspan="1">29</td><td rowspan="1" colspan="1">28</td></tr><tr><td rowspan="1" colspan="1">Dark bands on tail</td><td rowspan="1" colspan="1">9</td><td rowspan="1" colspan="1">13</td><td rowspan="1" colspan="1">13</td></tr><tr><td rowspan="1" colspan="1">Light bands on tail</td><td rowspan="1" colspan="1">9+</td><td rowspan="1" colspan="1">13</td><td rowspan="1" colspan="1">13</td></tr></tbody></table></table-wrap></tp:treatment-sec><tp:treatment-sec sec-type="Dentition" id="SECID0EDGAG"><title>Dentition.</title><p>Female <named-content xmlns:xlink="http://www.w3.org/1999/xlink" content-type="dwc:institutional_code" xlink:type="simple">ZFMK</named-content> 93746 and juvenile <named-content xmlns:xlink="http://www.w3.org/1999/xlink" content-type="dwc:institutional_code" xlink:type="simple">ZFMK</named-content> 93747: Left maxilla arched, with an angular apex, distinctly bent inwards anteriorly. A total of 13 (in female) or 14 (in juvenile) maxillary teeth or teeth alveola, with the following formula: five small anterior teeth, with the last two ones being somewhat enlarged + two strongly enlarged teeth, thick, and not much curved + a wide gap, somewhat wider than the length of the largest teeth + four small teeth + a small gap + two enlarged posterior teeth in the female and three posterior teeth in the juvenile, with the anterior two ones enlarged.</p></tp:treatment-sec><tp:treatment-sec sec-type="comparisons" id="SECID0EZGAG"><title>Comparisons.</title><p>In our phylogenetic analysis, <italic><tp:taxon-name><tp:taxon-name-part taxon-name-part-type="genus" reg="Lycodon">Lycodon</tp:taxon-name-part> <tp:taxon-name-part taxon-name-part-type="species" reg="pictus">pictus</tp:taxon-name-part></tp:taxon-name></italic> sp. nov. is most closely related to <italic><tp:taxon-name><tp:taxon-name-part taxon-name-part-type="genus" reg="Lycodon">L.</tp:taxon-name-part> <tp:taxon-name-part taxon-name-part-type="species" reg="liuchengchaoi">liuchengchaoi</tp:taxon-name-part></tp:taxon-name></italic> and <italic><tp:taxon-name><tp:taxon-name-part taxon-name-part-type="genus" reg="Lycodon">L.</tp:taxon-name-part> <tp:taxon-name-part taxon-name-part-type="species" reg="multizonatus">multizonatus</tp:taxon-name-part></tp:taxon-name></italic>. From <italic><tp:taxon-name><tp:taxon-name-part taxon-name-part-type="genus" reg="Lycodon">L.</tp:taxon-name-part> <tp:taxon-name-part taxon-name-part-type="species" reg="liuchengchaoi">liuchengchaoi</tp:taxon-name-part></tp:taxon-name></italic>, the new species differs in terms of body scalation (all smooth in the new species vs. feebly keeled in several median rows in <italic><tp:taxon-name><tp:taxon-name-part taxon-name-part-type="genus" reg="Lycodon">L.</tp:taxon-name-part> <tp:taxon-name-part taxon-name-part-type="species" reg="liuchengchaoi">liuchengchaoi</tp:taxon-name-part></tp:taxon-name></italic>), head scalation (ten infralabials vs. 7–9) and dentition (13 or 14 maxillary teeth vs. 8 or 9). In addition, the new species differs from the latter in having 28 or 29 cream body bands (vs. 40 yellow rings on the body in <italic><tp:taxon-name><tp:taxon-name-part taxon-name-part-type="genus" reg="Lycodon">L.</tp:taxon-name-part> <tp:taxon-name-part taxon-name-part-type="species" reg="liuchengchaoi">liuchengchaoi</tp:taxon-name-part></tp:taxon-name></italic>) (<xref ref-type="bibr" rid="B75">Zhang et al. 2015</xref>).</p><p>The new species differs from <italic><tp:taxon-name><tp:taxon-name-part taxon-name-part-type="genus" reg="Lycodon">L.</tp:taxon-name-part> <tp:taxon-name-part taxon-name-part-type="species" reg="multizonatus">multizonatus</tp:taxon-name-part></tp:taxon-name></italic> by having more maxillary teeth (13 or 14 vs. 10 or 11 in <italic><tp:taxon-name><tp:taxon-name-part taxon-name-part-type="genus" reg="Lycodon">L.</tp:taxon-name-part> <tp:taxon-name-part taxon-name-part-type="species" reg="multizonatus">multizonatus</tp:taxon-name-part></tp:taxon-name></italic>), more infralabials (10 vs. 8) and a single precloacal plate (vs. divided). In addition, the new species differs from the latter in terms of body scalation (minimum 212 ventrals and minimum 90 subcaudals vs. 190–195 ventrals and 68–75 subcaudals in <italic><tp:taxon-name><tp:taxon-name-part taxon-name-part-type="genus" reg="Lycodon">L.</tp:taxon-name-part> <tp:taxon-name-part taxon-name-part-type="species" reg="multizonatus">multizonatus</tp:taxon-name-part></tp:taxon-name></italic>). Furthermore, <italic><tp:taxon-name><tp:taxon-name-part taxon-name-part-type="genus" reg="Lycodon">L.</tp:taxon-name-part> <tp:taxon-name-part taxon-name-part-type="species" reg="pictus">pictus</tp:taxon-name-part></tp:taxon-name></italic> sp. nov. has fewer light body bands (28 or 29 vs. 55–73 in <italic><tp:taxon-name><tp:taxon-name-part taxon-name-part-type="genus" reg="Lycodon">L.</tp:taxon-name-part> <tp:taxon-name-part taxon-name-part-type="species" reg="multizonatus">multizonatus</tp:taxon-name-part></tp:taxon-name></italic>) (<xref ref-type="bibr" rid="B33">Lei et al. 2014</xref>).</p><p>From its Vietnamese congeners, the new species can be differentiated as follows: <italic><tp:taxon-name><tp:taxon-name-part taxon-name-part-type="genus" reg="Lycodon">Lycodon</tp:taxon-name-part> <tp:taxon-name-part taxon-name-part-type="species" reg="pictus">pictus</tp:taxon-name-part></tp:taxon-name></italic> sp. nov. differs from <italic><tp:taxon-name><tp:taxon-name-part taxon-name-part-type="genus" reg="Lycodon">L.</tp:taxon-name-part> <tp:taxon-name-part taxon-name-part-type="species" reg="capucinus">capucinus</tp:taxon-name-part></tp:taxon-name></italic> in having a single precloacal plate (vs. divided), a loreal touching the eye (vs. not in contact with the eye), in having more ventrals (minimum 212 vs. 182–211) and more subcaudals (90 or 91 vs. 59–74), and in terms of dorsal pattern (banded vs. reticulated) (<xref ref-type="bibr" rid="B37">Luu et al. 2019</xref>).</p><p><italic><tp:taxon-name><tp:taxon-name-part taxon-name-part-type="genus" reg="Lycodon">Lycodon</tp:taxon-name-part> <tp:taxon-name-part taxon-name-part-type="species" reg="pictus">pictus</tp:taxon-name-part></tp:taxon-name></italic> sp. nov. differs from <italic><tp:taxon-name><tp:taxon-name-part taxon-name-part-type="genus" reg="Lycodon">L.</tp:taxon-name-part> <tp:taxon-name-part taxon-name-part-type="species" reg="cardamomensis">cardamomensis</tp:taxon-name-part></tp:taxon-name></italic> in terms of dorsal scalation (17-17-15 smooth <abbrev xmlns:xlink="http://www.w3.org/1999/xlink" xlink:title="dorsal scale rows" id="ABBRID0EWMAG" xlink:type="simple">DSR</abbrev> vs. 19-17-15 weakly keeled <abbrev xmlns:xlink="http://www.w3.org/1999/xlink" xlink:title="dorsal scale rows" id="ABBRID0E1MAG" xlink:type="simple">DSR</abbrev>), in having a loreal in contact with the eye (vs. separated) and in having 28 or 29 light body bands (vs. 12-14 pinkish orange body bands) (<xref ref-type="bibr" rid="B13">Daltry and Wüster 2002</xref>, <xref ref-type="bibr" rid="B15">Do et al. 2017</xref>).</p><p><italic><tp:taxon-name><tp:taxon-name-part taxon-name-part-type="genus" reg="Lycodon">Lycodon</tp:taxon-name-part> <tp:taxon-name-part taxon-name-part-type="species" reg="pictus">pictus</tp:taxon-name-part></tp:taxon-name></italic> sp. nov. differs from <italic><tp:taxon-name><tp:taxon-name-part taxon-name-part-type="genus" reg="Lycodon">L.</tp:taxon-name-part> <tp:taxon-name-part taxon-name-part-type="species" reg="davisonii">davisonii</tp:taxon-name-part></tp:taxon-name></italic> in having 17 midbody dorsal scale rows (vs. 13 midbody dorsal scale rows), fewer ventral scales (maximum 218 vs. 235–265), more infralabials (10 vs. 8) and the absence of preocular (vs. present). In addition, the new species differs from the latter in having a different dorsal pattern (28 or 29 cream bands on body vs. 36 white rings on the body) (<xref ref-type="bibr" rid="B3">Blanford 1878</xref>, <xref ref-type="bibr" rid="B5">Boulenger 1893</xref>).</p><p><italic><tp:taxon-name><tp:taxon-name-part taxon-name-part-type="genus" reg="Lycodon">Lycodon</tp:taxon-name-part> <tp:taxon-name-part taxon-name-part-type="species" reg="pictus">pictus</tp:taxon-name-part></tp:taxon-name></italic> sp. nov. differs from <italic><tp:taxon-name><tp:taxon-name-part taxon-name-part-type="genus" reg="Lycodon">L.</tp:taxon-name-part> <tp:taxon-name-part taxon-name-part-type="species" reg="fasciatus">fasciatus</tp:taxon-name-part></tp:taxon-name></italic> in having smooth dorsal scales (vs. keeled) and more maxillary teeth (13 or 14 vs. 11). Additionally, the colour pattern of <italic><tp:taxon-name><tp:taxon-name-part taxon-name-part-type="genus" reg="Lycodon">Lycodon</tp:taxon-name-part> <tp:taxon-name-part taxon-name-part-type="species" reg="pictus">pictus</tp:taxon-name-part></tp:taxon-name></italic> sp. nov. differs in being dark brownish black with light body bands turning into a marbling posteriorly, whereas <italic><tp:taxon-name><tp:taxon-name-part taxon-name-part-type="genus" reg="Lycodon">L.</tp:taxon-name-part> <tp:taxon-name-part taxon-name-part-type="species" reg="fasciatus">fasciatus</tp:taxon-name-part></tp:taxon-name></italic> is black or purplish black above with yellowish cross-bars of irregular outline and has a dark median stippling (<xref ref-type="bibr" rid="B51">Pope 1928</xref>, <xref ref-type="bibr" rid="B57">Smith 1943</xref>). <xref ref-type="bibr" rid="B72">Werner (1922)</xref> described <italic><tp:taxon-name><tp:taxon-name-part taxon-name-part-type="genus" reg="Dinodon">Dinodon</tp:taxon-name-part> <tp:taxon-name-part taxon-name-part-type="species" reg="yunnanensis">yunnanensis</tp:taxon-name-part></tp:taxon-name></italic> from Yunnan Fu, now Kunming, Yunnan Province, southwestern China. This species was synonymized with <italic><tp:taxon-name><tp:taxon-name-part taxon-name-part-type="genus" reg="Lycodon">Lycodon</tp:taxon-name-part> <tp:taxon-name-part taxon-name-part-type="species" reg="fasciatus">fasciatus</tp:taxon-name-part></tp:taxon-name></italic> by Pope (1935: 188), but according to <xref ref-type="bibr" rid="B65">Vogel and David (2010)</xref>, this taxon might be a distinct species (see also <xref ref-type="bibr" rid="B66">Vogel and David 2019</xref>). <italic><tp:taxon-name><tp:taxon-name-part taxon-name-part-type="genus" reg="Lycodon">Lycodon</tp:taxon-name-part> <tp:taxon-name-part taxon-name-part-type="species" reg="pictus">pictus</tp:taxon-name-part></tp:taxon-name></italic> sp. nov. differs from <italic><tp:taxon-name><tp:taxon-name-part taxon-name-part-type="genus" reg="Dinodon">Dinodon</tp:taxon-name-part> <tp:taxon-name-part taxon-name-part-type="species" reg="yunnanensis">yunnanensis</tp:taxon-name-part></tp:taxon-name></italic> Werner, 1922 in having more ventrals (minimum 212 vs. 193), more subcaudals (90 or 91 vs. 66), more infralabials (10 vs. 9) and more light body bands (28 or 29 vs. 23) (<xref ref-type="bibr" rid="B72">Werner 1922</xref>, <xref ref-type="bibr" rid="B65">Vogel and David 2010</xref>, <xref ref-type="bibr" rid="B66">Vogel and David 2019</xref>).</p><p><italic><tp:taxon-name><tp:taxon-name-part taxon-name-part-type="genus" reg="Lycodon">Lycodon</tp:taxon-name-part> <tp:taxon-name-part taxon-name-part-type="species" reg="pictus">pictus</tp:taxon-name-part></tp:taxon-name></italic> sp. nov. differs from <italic><tp:taxon-name><tp:taxon-name-part taxon-name-part-type="genus" reg="Lycodon">L.</tp:taxon-name-part> <tp:taxon-name-part taxon-name-part-type="species" reg="flavozonatus">flavozonatus</tp:taxon-name-part></tp:taxon-name></italic> in terms of dorsal scalation (smooth vs. keeled), in having more subcaudals (90 or 91 vs. 80–88), the loreal in contact with the eye in <italic><tp:taxon-name><tp:taxon-name-part taxon-name-part-type="genus" reg="Lycodon">Lycodon</tp:taxon-name-part> <tp:taxon-name-part taxon-name-part-type="species" reg="pictus">pictus</tp:taxon-name-part></tp:taxon-name></italic> sp. nov. (vs. separated in <italic><tp:taxon-name><tp:taxon-name-part taxon-name-part-type="genus" reg="Lycodon">L.</tp:taxon-name-part> <tp:taxon-name-part taxon-name-part-type="species" reg="flavozonatus">flavozonatus</tp:taxon-name-part></tp:taxon-name></italic>) and in coloration pattern (brownish black with 28 or 29 cream body bands and 9–13 light bands on the tail vs. black with 68 yellow body bands and 21 on the tail) (<xref ref-type="bibr" rid="B51">Pope 1928</xref>, Vogt in <xref ref-type="bibr" rid="B51">Pope 1928</xref>).</p><p><italic><tp:taxon-name><tp:taxon-name-part taxon-name-part-type="genus" reg="Lycodon">Lycodon</tp:taxon-name-part> <tp:taxon-name-part taxon-name-part-type="species" reg="pictus">pictus</tp:taxon-name-part></tp:taxon-name></italic> sp. nov. differs from <italic><tp:taxon-name><tp:taxon-name-part taxon-name-part-type="genus" reg="Lycodon">L.</tp:taxon-name-part> <tp:taxon-name-part taxon-name-part-type="species" reg="futsingensis">futsingensis</tp:taxon-name-part></tp:taxon-name></italic> in having more ventrals (minimum 212 vs. 193–208) and more subcaudals (minimum 90 vs. 72–87). Additionally, the loreal does not enter the orbit in <italic><tp:taxon-name><tp:taxon-name-part taxon-name-part-type="genus" reg="Lycodon">L.</tp:taxon-name-part> <tp:taxon-name-part taxon-name-part-type="species" reg="futsingensis">futsingensis</tp:taxon-name-part></tp:taxon-name></italic>, whereas it enters the orbit in <italic><tp:taxon-name><tp:taxon-name-part taxon-name-part-type="genus" reg="Lycodon">Lycodon</tp:taxon-name-part> <tp:taxon-name-part taxon-name-part-type="species" reg="pictus">pictus</tp:taxon-name-part></tp:taxon-name></italic> sp. nov. (<xref ref-type="bibr" rid="B67">Vogel et al. 2009</xref>).</p><p><italic><tp:taxon-name><tp:taxon-name-part taxon-name-part-type="genus" reg="Lycodon">Lycodon</tp:taxon-name-part> <tp:taxon-name-part taxon-name-part-type="species" reg="pictus">pictus</tp:taxon-name-part></tp:taxon-name></italic> sp. nov. differs from <italic><tp:taxon-name><tp:taxon-name-part taxon-name-part-type="genus" reg="Lycodon">L.</tp:taxon-name-part> <tp:taxon-name-part taxon-name-part-type="species" reg="laoensis">laoensis</tp:taxon-name-part></tp:taxon-name></italic> in having a single precloacal plate (vs. divided), more ventral scales (minimum 212 vs. 163–192), more subcaudal scales (minimum 90 vs. 60–76), an elongated loreal scale in contact with the orbit (vs. separated) and cream body bands (vs. yellow) (<xref ref-type="bibr" rid="B24">Grismer et al. 2014</xref>, <xref ref-type="bibr" rid="B44">Neang et al. 2014</xref>).</p><p><italic><tp:taxon-name><tp:taxon-name-part taxon-name-part-type="genus" reg="Lycodon">Lycodon</tp:taxon-name-part> <tp:taxon-name-part taxon-name-part-type="species" reg="pictus">pictus</tp:taxon-name-part></tp:taxon-name></italic> sp. nov. differs from <italic><tp:taxon-name><tp:taxon-name-part taxon-name-part-type="genus" reg="Lycodon">L.</tp:taxon-name-part> <tp:taxon-name-part taxon-name-part-type="species" reg="meridionalis">meridionalis</tp:taxon-name-part></tp:taxon-name></italic> in having smooth dorsals (vs. feebly keeled in 10–12 median rows), a lower ventral scale count (maximum 218 vs. 227–240) and fewer subcaudals (maximum 91 vs. 96–106). In addition, the new species differs in having cream body bands (vs. yellow thin crossbars) (<xref ref-type="bibr" rid="B19">Gawor et al. 2016</xref> and examined <named-content xmlns:xlink="http://www.w3.org/1999/xlink" content-type="dwc:institutional_code" xlink:type="simple">ZFMK</named-content> specimens, see Appendix <xref ref-type="app" rid="app1">1</xref>).</p><p><italic><tp:taxon-name><tp:taxon-name-part taxon-name-part-type="genus" reg="Lycodon">Lycodon</tp:taxon-name-part> <tp:taxon-name-part taxon-name-part-type="species" reg="pictus">pictus</tp:taxon-name-part></tp:taxon-name></italic> sp. nov. differs from <italic><tp:taxon-name><tp:taxon-name-part taxon-name-part-type="genus" reg="Lycodon">L.</tp:taxon-name-part> <tp:taxon-name-part taxon-name-part-type="species" reg="namdongensis">namdongensis</tp:taxon-name-part></tp:taxon-name></italic> in having more subcaudals (90 or 91 vs. 85) and the loreal in contact with the eye (vs. separated from the eye in <italic><tp:taxon-name><tp:taxon-name-part taxon-name-part-type="genus" reg="Lycodon">L.</tp:taxon-name-part> <tp:taxon-name-part taxon-name-part-type="species" reg="namdongensis">namdongensis</tp:taxon-name-part></tp:taxon-name></italic>). The new species also differs in coloration pattern (brownish black with 28 or 29 light bands on the body vs. grey with 23 cream cross rings on the body in <italic><tp:taxon-name><tp:taxon-name-part taxon-name-part-type="genus" reg="Lycodon">L.</tp:taxon-name-part> <tp:taxon-name-part taxon-name-part-type="species" reg="namdongensis">namdongensis</tp:taxon-name-part></tp:taxon-name></italic>), and in having irregular bands turning into a marbling posteriorly (vs. clearly demarcated cross bands on the body) (<xref ref-type="bibr" rid="B37">Luu et al. 2019</xref>).</p><p><italic><tp:taxon-name><tp:taxon-name-part taxon-name-part-type="genus" reg="Lycodon">Lycodon</tp:taxon-name-part> <tp:taxon-name-part taxon-name-part-type="species" reg="pictus">pictus</tp:taxon-name-part></tp:taxon-name></italic> sp. nov. differs from <italic><tp:taxon-name><tp:taxon-name-part taxon-name-part-type="genus" reg="Lycodon">L.</tp:taxon-name-part> <tp:taxon-name-part taxon-name-part-type="species" reg="paucifasciatus">paucifasciatus</tp:taxon-name-part></tp:taxon-name></italic> in terms of dorsal scalation (17-17-15 smooth <abbrev xmlns:xlink="http://www.w3.org/1999/xlink" xlink:title="dorsal scale rows" id="ABBRID0E1ZAG" xlink:type="simple">DSR</abbrev> vs. 19-(19-17)-15 <abbrev xmlns:xlink="http://www.w3.org/1999/xlink" xlink:title="dorsal scale rows" id="ABBRID0E5ZAG" xlink:type="simple">DSR</abbrev>, the upper one or two plus vertebral row distinctly keeled) and fewer ventral scales (maximum 218 vs. 219–222). In addition, the new species has a loreal entering the eye (vs. separated) and 28 or 29 light body bands (vs. 14–25 beige or dirty cream body bands) (<xref ref-type="bibr" rid="B67">Vogel et al. 2009</xref>).</p><p><italic><tp:taxon-name><tp:taxon-name-part taxon-name-part-type="genus" reg="Lycodon">Lycodon</tp:taxon-name-part> <tp:taxon-name-part taxon-name-part-type="species" reg="pictus">pictus</tp:taxon-name-part></tp:taxon-name></italic> sp. nov. differs from <italic><tp:taxon-name><tp:taxon-name-part taxon-name-part-type="genus" reg="Lycodon">L.</tp:taxon-name-part> <tp:taxon-name-part taxon-name-part-type="species" reg="rosozonatus">rosozonatus</tp:taxon-name-part></tp:taxon-name></italic> in having 17-17-15 smooth <abbrev xmlns:xlink="http://www.w3.org/1999/xlink" xlink:title="dorsal scale rows" id="ABBRID0E51AG" xlink:type="simple">DSR</abbrev> (vs. 19-19- 15(17) keeled <abbrev xmlns:xlink="http://www.w3.org/1999/xlink" xlink:title="dorsal scale rows" id="ABBRID0EC2AG" xlink:type="simple">DSR</abbrev>), fewer ventral scales (maximum 218 vs. 221–234) and a loreal in contact with the eye (vs. separated). In addition, the new species has cream body bands (vs. pinkish red) (<xref ref-type="bibr" rid="B29">Hu et al. 1975</xref>, <xref ref-type="bibr" rid="B44">Neang et al. 2014</xref>).</p><p><italic><tp:taxon-name><tp:taxon-name-part taxon-name-part-type="genus" reg="Lycodon">Lycodon</tp:taxon-name-part> <tp:taxon-name-part taxon-name-part-type="species" reg="pictus">pictus</tp:taxon-name-part></tp:taxon-name></italic> sp. nov. differs from <italic><tp:taxon-name><tp:taxon-name-part taxon-name-part-type="genus" reg="Lycodon">L.</tp:taxon-name-part> <tp:taxon-name-part taxon-name-part-type="species" reg="rufozonatus">rufozonatus</tp:taxon-name-part></tp:taxon-name></italic> in having a loreal in contact with the eye (vs. separated), smooth dorsal scales (vs. feebly keeled in the posterior body part), and in coloration pattern (28 or 29 cream body bands vs. 44–52 light red body bands) (<xref ref-type="bibr" rid="B76">Zhao 2006</xref>, <xref ref-type="bibr" rid="B36">Luu et al 2018</xref>).</p><p><italic><tp:taxon-name><tp:taxon-name-part taxon-name-part-type="genus" reg="Lycodon">Lycodon</tp:taxon-name-part> <tp:taxon-name-part taxon-name-part-type="species" reg="pictus">pictus</tp:taxon-name-part></tp:taxon-name></italic> sp. nov. differs from <italic><tp:taxon-name><tp:taxon-name-part taxon-name-part-type="genus" reg="Lycodon">L.</tp:taxon-name-part> <tp:taxon-name-part taxon-name-part-type="species" reg="ruhstrati">ruhstrati</tp:taxon-name-part> <tp:taxon-name-part taxon-name-part-type="subspecies" reg="abditus">abditus</tp:taxon-name-part></tp:taxon-name></italic> in having smooth dorsals (vs. 7–8 dorsal scale (including vertebral) rows keeled), an elongated loreal in contact with the eye (vs. separated), and in having irregular bands turning into a marbling posteriorly (vs. clearly demarcated cross bands on the body) (<xref ref-type="bibr" rid="B67">Vogel et al. 2009</xref>).</p><p><italic><tp:taxon-name><tp:taxon-name-part taxon-name-part-type="genus" reg="Lycodon">Lycodon</tp:taxon-name-part> <tp:taxon-name-part taxon-name-part-type="species" reg="pictus">pictus</tp:taxon-name-part></tp:taxon-name></italic> sp. nov. differs from <italic><tp:taxon-name><tp:taxon-name-part taxon-name-part-type="genus" reg="Lycodon">L.</tp:taxon-name-part> <tp:taxon-name-part taxon-name-part-type="species" reg="septentrionalis">septentrionalis</tp:taxon-name-part></tp:taxon-name></italic> by its smooth dorsal scales (vs. 7–9 median rows feebly keeled), 10 infralabials (vs. 7 or 8), and the loreal entering the orbit (vs. separated in <italic><tp:taxon-name><tp:taxon-name-part taxon-name-part-type="genus" reg="Lycodon">L.</tp:taxon-name-part> <tp:taxon-name-part taxon-name-part-type="species" reg="septentrionalis">septentrionalis</tp:taxon-name-part></tp:taxon-name></italic>). In addition, the new species differs in having cream irregular bands on a brown body (vs. white narrow bands on a black body forming complete annuli) (<xref ref-type="bibr" rid="B28">Günther 1875</xref>, <xref ref-type="bibr" rid="B5">Boulenger 1893</xref>, <xref ref-type="bibr" rid="B44">Neang et al. 2014</xref>).</p><p><italic><tp:taxon-name><tp:taxon-name-part taxon-name-part-type="genus" reg="Lycodon">Lycodon</tp:taxon-name-part> <tp:taxon-name-part taxon-name-part-type="species" reg="pictus">pictus</tp:taxon-name-part></tp:taxon-name></italic> sp. nov. differs from <italic><tp:taxon-name><tp:taxon-name-part taxon-name-part-type="genus" reg="Lycodon">L.</tp:taxon-name-part> <tp:taxon-name-part taxon-name-part-type="species" reg="subcinctus">subcinctus</tp:taxon-name-part></tp:taxon-name></italic> in having 10 infralabials (vs. 8 or 9), one preocular (vs. preocular absent), smooth dorsal scales (vs. feebly keeled) and 28 or 29 cream bands on the body and 9–13 on the tail (vs. 9–15 bands on the body and none on the tail) (<xref ref-type="bibr" rid="B5">Boulenger 1893</xref>, <xref ref-type="bibr" rid="B44">Neang et al. 2014</xref>).</p><p><italic><tp:taxon-name><tp:taxon-name-part taxon-name-part-type="genus" reg="Lycodon">Lycodon</tp:taxon-name-part> <tp:taxon-name-part taxon-name-part-type="species" reg="pictus">pictus</tp:taxon-name-part></tp:taxon-name></italic> sp. nov. differs from <italic><tp:taxon-name><tp:taxon-name-part taxon-name-part-type="genus" reg="Lycodon">L.</tp:taxon-name-part> <tp:taxon-name-part taxon-name-part-type="species" reg="ophiophagus">ophiophagus</tp:taxon-name-part></tp:taxon-name></italic>, a species from southern Thailand but with similar scalation, in having a loreal entering the eye (vs. separated) and in dorsal colour pattern (28 or 29 light bands on a brown body vs. 20 or 21 white bands on a dark body) as well as and in having irregular bands turning into a marbling posteriorly (vs. clearly demarcated cross bands on the body) (<xref ref-type="bibr" rid="B67">Vogel et al 2009</xref>).</p><p>For additional measurements, dentition, and scalation data see Tables <xref ref-type="table" rid="T2">2</xref>–<xref ref-type="table" rid="T8">8</xref>.</p><fig id="F6" position="float" orientation="portrait"><object-id xmlns:xlink="http://www.w3.org/1999/xlink" content-type="doi" xlink:type="simple">10.3897/zookeys.875.35933.figure6</object-id><object-id xmlns:xlink="http://www.w3.org/1999/xlink" content-type="arpha" xlink:type="simple">A9B7DC442F3B5C70A44A1D265A32D231</object-id><label>Figure 6.</label><caption><p>Dorsal head and neck pattern of the juvenile paratype of <italic><tp:taxon-name><tp:taxon-name-part taxon-name-part-type="genus" reg="Lycodon">Lycodon</tp:taxon-name-part> <tp:taxon-name-part taxon-name-part-type="species" reg="pictus">pictus</tp:taxon-name-part></tp:taxon-name></italic> sp. nov. (<named-content xmlns:xlink="http://www.w3.org/1999/xlink" content-type="dwc:institutional_code" xlink:type="simple">ZFMK</named-content> 93747) in preservative. Photograph T. Ziegler.</p></caption><graphic xmlns:xlink="http://www.w3.org/1999/xlink" xlink:href="zookeys-875-001-g006.jpg" position="float" orientation="portrait" xlink:type="simple" id="oo_339153.jpg"><uri content-type="original_file" xlink:type="simple">https://binary.pensoft.net/fig/339153</uri></graphic></fig></tp:treatment-sec><tp:treatment-sec sec-type="distribution" id="SECID0EDCBG"><title>Distribution.</title><p><italic><tp:taxon-name><tp:taxon-name-part taxon-name-part-type="genus" reg="Lycodon">Lycodon</tp:taxon-name-part> <tp:taxon-name-part taxon-name-part-type="species" reg="pictus">pictus</tp:taxon-name-part></tp:taxon-name></italic> sp. nov. is currently known only from Ha Lang and Trung Khanh districts, Cao Bang Province, northern Vietnam (Fig. <xref ref-type="fig" rid="F7">7</xref>).</p></tp:treatment-sec><tp:treatment-sec sec-type="etymology" id="SECID0EYCBG"><title>Etymology.</title><p>The name of the species <italic><tp:taxon-name><tp:taxon-name-part taxon-name-part-type="genus" reg="Lycodon"/><tp:taxon-name-part taxon-name-part-type="species" reg="pictus">pictus</tp:taxon-name-part></tp:taxon-name></italic> means painted or decorated in Latin and refers to its unique dorsal colour pattern.</p></tp:treatment-sec><tp:treatment-sec sec-type="natural history" id="SECID0EIDBG"><title>Natural history.</title><p><italic><tp:taxon-name><tp:taxon-name-part taxon-name-part-type="genus" reg="Lycodon">Lycodon</tp:taxon-name-part> <tp:taxon-name-part taxon-name-part-type="species" reg="pictus">pictus</tp:taxon-name-part></tp:taxon-name></italic> sp. nov. seems to be closely associated with karst environment. Specimens were found at night between 19:00 and 23:00, on forest paths or on the ground near cave entrances. The surrounding habitat was secondary karst forest, consisting of medium and small hardwood trees mixed with shrubs and vines. Air temperature was 23.4–29.6°C and humidity was 66–79%. Other reptiles were also found at the site, including <italic><tp:taxon-name><tp:taxon-name-part taxon-name-part-type="genus" reg="Acanthosaura">Acanthosaura</tp:taxon-name-part> <tp:taxon-name-part taxon-name-part-type="species" reg="lepidogaster">lepidogaster</tp:taxon-name-part></tp:taxon-name></italic> (Cuvier, 1829), <italic><tp:taxon-name><tp:taxon-name-part taxon-name-part-type="genus" reg="Gekko">Gekko</tp:taxon-name-part> <tp:taxon-name-part taxon-name-part-type="species" reg="adleri">adleri</tp:taxon-name-part></tp:taxon-name></italic> Nguyen, Wang, Yang, Lehmann, Le, Ziegler &amp; Bonkowski, 2013, <italic><tp:taxon-name><tp:taxon-name-part taxon-name-part-type="genus" reg="Goniurosaurus">Goniurosaurus</tp:taxon-name-part> <tp:taxon-name-part taxon-name-part-type="species" reg="luii">luii</tp:taxon-name-part></tp:taxon-name></italic> Grismer, Viets &amp; Boyle, 1999, <italic><tp:taxon-name><tp:taxon-name-part taxon-name-part-type="genus" reg="Lycodon">Lycodon</tp:taxon-name-part> <tp:taxon-name-part taxon-name-part-type="species" reg="futsingensis">futsingensis</tp:taxon-name-part></tp:taxon-name></italic> (Pope, 1928), and <italic><tp:taxon-name><tp:taxon-name-part taxon-name-part-type="genus" reg="Protobothrops">Protobothrops</tp:taxon-name-part> <tp:taxon-name-part taxon-name-part-type="species" reg="trungkhanhensis">trungkhanhensis</tp:taxon-name-part></tp:taxon-name></italic> Orlov, Ryabov &amp; Nguyen, 2009 (Fig. <xref ref-type="fig" rid="F8">8</xref>).</p><fig id="F7" position="float" orientation="portrait"><object-id xmlns:xlink="http://www.w3.org/1999/xlink" content-type="doi" xlink:type="simple">10.3897/zookeys.875.35933.figure7</object-id><object-id xmlns:xlink="http://www.w3.org/1999/xlink" content-type="arpha" xlink:type="simple">BDB4ACBDF7195C5BBD41B18882B049F8</object-id><label>Figure 7.</label><caption><p>Map showing the type locality of <italic><tp:taxon-name><tp:taxon-name-part taxon-name-part-type="genus" reg="Lycodon">Lycodon</tp:taxon-name-part> <tp:taxon-name-part taxon-name-part-type="species" reg="pictus">pictus</tp:taxon-name-part></tp:taxon-name></italic> sp. nov. in Cao Bang Province.</p></caption><graphic xmlns:xlink="http://www.w3.org/1999/xlink" xlink:href="zookeys-875-001-g007.jpg" position="float" orientation="portrait" xlink:type="simple" id="oo_339154.jpg"><uri content-type="original_file" xlink:type="simple">https://binary.pensoft.net/fig/339154</uri></graphic></fig><fig id="F8" position="float" orientation="portrait"><object-id xmlns:xlink="http://www.w3.org/1999/xlink" content-type="doi" xlink:type="simple">10.3897/zookeys.875.35933.figure8</object-id><object-id xmlns:xlink="http://www.w3.org/1999/xlink" content-type="arpha" xlink:type="simple">69820B957EA95166939D89E95580BE8E</object-id><label>Figure 8.</label><caption><p>Habitat of <italic><tp:taxon-name><tp:taxon-name-part taxon-name-part-type="genus" reg="Lycodon">Lycodon</tp:taxon-name-part> <tp:taxon-name-part taxon-name-part-type="species" reg="pictus">pictus</tp:taxon-name-part></tp:taxon-name></italic> sp. nov.: the female paratype (<named-content xmlns:xlink="http://www.w3.org/1999/xlink" content-type="dwc:institutional_code" xlink:type="simple">ZFMK</named-content> 93746) was found in Ha Lang District, Cao Bang Province.</p></caption><graphic xmlns:xlink="http://www.w3.org/1999/xlink" xlink:href="zookeys-875-001-g008.jpg" position="float" orientation="portrait" xlink:type="simple" id="oo_339155.jpg"><uri content-type="original_file" xlink:type="simple">https://binary.pensoft.net/fig/339155</uri></graphic></fig><table-wrap id="T2" position="float" orientation="portrait"><label>Table 2.</label><caption><p>Measurements (in mm), dentition, and scalation data of <italic><tp:taxon-name><tp:taxon-name-part taxon-name-part-type="genus" reg="Lycodon">Lycodon</tp:taxon-name-part></tp:taxon-name></italic> species from Vietnam. Data taken from <xref ref-type="bibr" rid="B3">Blanford (1878)</xref>, <xref ref-type="bibr" rid="B51">Pope (1928)</xref>, <xref ref-type="bibr" rid="B57">Smith (1943)</xref>, <xref ref-type="bibr" rid="B5">Boulenger (1893)</xref>, <xref ref-type="bibr" rid="B13">Daltry and Wüster (2002)</xref>, <xref ref-type="bibr" rid="B30">Jackson and Fritts (2004)</xref>, <xref ref-type="bibr" rid="B67">Vogel et al. (2009)</xref>, <xref ref-type="bibr" rid="B44">Neang et al. (2014)</xref>, <xref ref-type="bibr" rid="B15">Do et al. (2017)</xref>, and <xref ref-type="bibr" rid="B37">Luu et al. (2019)</xref>; distinguishing characters are marked in bold. For abbreviations see Materials and methods.</p></caption><table id="TID0EMZAI" rules="all"><tbody><tr><th rowspan="1" colspan="1"/><th rowspan="1" colspan="1"><italic><tp:taxon-name><tp:taxon-name-part taxon-name-part-type="genus" reg="Lycodon">Lycodon</tp:taxon-name-part> <tp:taxon-name-part taxon-name-part-type="species" reg="pictus">pictus</tp:taxon-name-part></tp:taxon-name></italic> sp. nov.</th><th rowspan="1" colspan="1">
                      <italic><tp:taxon-name><tp:taxon-name-part taxon-name-part-type="genus" reg="Lycodon">L.</tp:taxon-name-part> <tp:taxon-name-part taxon-name-part-type="species" reg="capucinus">capucinus</tp:taxon-name-part></tp:taxon-name></italic>
                    </th><th rowspan="1" colspan="1">
                      <italic><tp:taxon-name><tp:taxon-name-part taxon-name-part-type="genus" reg="Lycodon">L.</tp:taxon-name-part> <tp:taxon-name-part taxon-name-part-type="species" reg="cardamomensis">cardamomensis</tp:taxon-name-part></tp:taxon-name></italic>
                    </th><th rowspan="1" colspan="1">
                      <italic><tp:taxon-name><tp:taxon-name-part taxon-name-part-type="genus" reg="Lycodon">L.</tp:taxon-name-part> <tp:taxon-name-part taxon-name-part-type="species" reg="davisonii">davisonii</tp:taxon-name-part></tp:taxon-name></italic>
                    </th><th rowspan="1" colspan="1">
                      <italic><tp:taxon-name><tp:taxon-name-part taxon-name-part-type="genus" reg="Lycodon">L.</tp:taxon-name-part> <tp:taxon-name-part taxon-name-part-type="species" reg="fasciatus">fasciatus</tp:taxon-name-part></tp:taxon-name></italic>
                    </th><th rowspan="1" colspan="1">
                      <italic><tp:taxon-name><tp:taxon-name-part taxon-name-part-type="genus" reg="Lycodon">L.</tp:taxon-name-part> <tp:taxon-name-part taxon-name-part-type="species" reg="flavozonatus">flavozonatus</tp:taxon-name-part></tp:taxon-name></italic>
                    </th><th rowspan="1" colspan="1">
                      <italic><tp:taxon-name><tp:taxon-name-part taxon-name-part-type="genus" reg="Lycodon">L.</tp:taxon-name-part> <tp:taxon-name-part taxon-name-part-type="species" reg="futsingensis">futsingensis</tp:taxon-name-part></tp:taxon-name></italic>
                    </th><th rowspan="1" colspan="1">
                      <italic><tp:taxon-name><tp:taxon-name-part taxon-name-part-type="genus" reg="Lycodon">L.</tp:taxon-name-part> <tp:taxon-name-part taxon-name-part-type="species" reg="laoensis">laoensis</tp:taxon-name-part></tp:taxon-name></italic>
                    </th></tr><tr><td rowspan="1" colspan="1">
                      <abbrev xmlns:xlink="http://www.w3.org/1999/xlink" xlink:title="total length" id="ABBRID0EJNBG" xlink:type="simple">TL</abbrev>
                    </td><td rowspan="1" colspan="1">597</td><td rowspan="1" colspan="1">816</td><td rowspan="1" colspan="1">896</td><td rowspan="1" colspan="1">920 ♂</td><td rowspan="1" colspan="1">894</td><td rowspan="1" colspan="1">1440 ♂,1210 ♀</td><td rowspan="1" colspan="1">850 ♂ 773 ♀</td><td rowspan="1" colspan="1">470</td></tr><tr><td rowspan="1" colspan="1">
                      <abbrev xmlns:xlink="http://www.w3.org/1999/xlink" xlink:title="number of maxillary teeth / alveoli" id="ABBRID0EKOBG" xlink:type="simple">Teeth max</abbrev>
                    </td><td rowspan="1" colspan="1">13 or 14</td><td rowspan="1" colspan="1">
                      <bold>15</bold>
                    </td><td rowspan="1" colspan="1">
                      <bold>10–12</bold>
                    </td><td rowspan="1" colspan="1"/><td rowspan="1" colspan="1">
                      <bold>11</bold>
                    </td><td rowspan="1" colspan="1">13</td><td rowspan="1" colspan="1">12–15</td><td rowspan="1" colspan="1"/></tr><tr><td rowspan="1" colspan="1">
                      <abbrev xmlns:xlink="http://www.w3.org/1999/xlink" xlink:title="supralabials" id="ABBRID0EUPBG" xlink:type="simple">SL</abbrev>
                    </td><td rowspan="1" colspan="1">8</td><td rowspan="1" colspan="1">
                      <bold>9 or 10</bold>
                    </td><td rowspan="1" colspan="1">8</td><td rowspan="1" colspan="1">
                      <bold>7</bold>
                    </td><td rowspan="1" colspan="1">8</td><td rowspan="1" colspan="1">8</td><td rowspan="1" colspan="1">8 (7)</td><td rowspan="1" colspan="1">
                      <bold>9 or 10</bold>
                    </td></tr><tr><td rowspan="1" colspan="1"><abbrev xmlns:xlink="http://www.w3.org/1999/xlink" xlink:title="supralabials" id="ABBRID0E5QBG" xlink:type="simple">SL</abbrev>/orbit</td><td rowspan="1" colspan="1">3–5</td><td rowspan="1" colspan="1">3–5</td><td rowspan="1" colspan="1">3–5</td><td rowspan="1" colspan="1">3–4</td><td rowspan="1" colspan="1">3–5</td><td rowspan="1" colspan="1">3–5</td><td rowspan="1" colspan="1">3–5 (4–5; 2–4;4–6)</td><td rowspan="1" colspan="1">3–5</td></tr><tr><td rowspan="1" colspan="1">
                      <abbrev xmlns:xlink="http://www.w3.org/1999/xlink" xlink:title="infralabials" id="ABBRID0E6RBG" xlink:type="simple">IL</abbrev>
                    </td><td rowspan="1" colspan="1">10</td><td rowspan="1" colspan="1">9 or 10</td><td rowspan="1" colspan="1">10</td><td rowspan="1" colspan="1">
                      <bold>8</bold>
                    </td><td rowspan="1" colspan="1">9 (8, 10)</td><td rowspan="1" colspan="1">10</td><td rowspan="1" colspan="1">10 (9, 11)</td><td rowspan="1" colspan="1">10</td></tr><tr><td rowspan="1" colspan="1">
                      <abbrev xmlns:xlink="http://www.w3.org/1999/xlink" xlink:title="preoculars" id="ABBRID0EDTBG" xlink:type="simple">PreOc</abbrev>
                    </td><td rowspan="1" colspan="1">1</td><td rowspan="1" colspan="1">1</td><td rowspan="1" colspan="1">1</td><td rowspan="1" colspan="1">
                      <bold>0</bold>
                    </td><td rowspan="1" colspan="1">1</td><td rowspan="1" colspan="1">1</td><td rowspan="1" colspan="1">1</td><td rowspan="1" colspan="1">1</td></tr><tr><td rowspan="1" colspan="1">
                      <abbrev xmlns:xlink="http://www.w3.org/1999/xlink" xlink:title="postoculars" id="ABBRID0EHUBG" xlink:type="simple">PostOc</abbrev>
                    </td><td rowspan="1" colspan="1">2</td><td rowspan="1" colspan="1">2</td><td rowspan="1" colspan="1">2 or 3</td><td rowspan="1" colspan="1">1 or 2</td><td rowspan="1" colspan="1">2</td><td rowspan="1" colspan="1">2</td><td rowspan="1" colspan="1">2 (3)</td><td rowspan="1" colspan="1">2 (3)</td></tr><tr><td rowspan="1" colspan="1">
                      <abbrev xmlns:xlink="http://www.w3.org/1999/xlink" xlink:title="loreals" id="ABBRID0EIVBG" xlink:type="simple">Lor</abbrev>
                    </td><td rowspan="1" colspan="1">1</td><td rowspan="1" colspan="1">1</td><td rowspan="1" colspan="1">1</td><td rowspan="1" colspan="1">1</td><td rowspan="1" colspan="1">1</td><td rowspan="1" colspan="1">1</td><td rowspan="1" colspan="1">1</td><td rowspan="1" colspan="1">1</td></tr><tr><td rowspan="1" colspan="1"><abbrev xmlns:xlink="http://www.w3.org/1999/xlink" xlink:title="loreals" id="ABBRID0EJWBG" xlink:type="simple">Lor</abbrev>/eye</td><td rowspan="1" colspan="1">yes</td><td rowspan="1" colspan="1">
                      <bold>no</bold>
                    </td><td rowspan="1" colspan="1">
                      <bold>no</bold>
                    </td><td rowspan="1" colspan="1">yes</td><td rowspan="1" colspan="1">yes</td><td rowspan="1" colspan="1">
                      <bold>no</bold>
                    </td><td rowspan="1" colspan="1">
                      <bold>no</bold>
                    </td><td rowspan="1" colspan="1">
                      <bold>no</bold>
                    </td></tr><tr><td rowspan="1" colspan="1">
                      <abbrev xmlns:xlink="http://www.w3.org/1999/xlink" xlink:title="number of anterior temporals" id="ABBRID0EZXBG" xlink:type="simple">Atem</abbrev>
                    </td><td rowspan="1" colspan="1">2</td><td rowspan="1" colspan="1">2</td><td rowspan="1" colspan="1">2</td><td rowspan="1" colspan="1">1 or 2</td><td rowspan="1" colspan="1">2</td><td rowspan="1" colspan="1">2</td><td rowspan="1" colspan="1">2 (1)</td><td rowspan="1" colspan="1">2</td></tr><tr><td rowspan="1" colspan="1">
                      <abbrev xmlns:xlink="http://www.w3.org/1999/xlink" xlink:title="number of posterior temporals" id="ABBRID0E1YBG" xlink:type="simple">PTem</abbrev>
                    </td><td rowspan="1" colspan="1">3</td><td rowspan="1" colspan="1">3</td><td rowspan="1" colspan="1">2 or 3</td><td rowspan="1" colspan="1">
                      <bold>2</bold>
                    </td><td rowspan="1" colspan="1">
                      <bold>2</bold>
                    </td><td rowspan="1" colspan="1">2 or 3</td><td rowspan="1" colspan="1">3 (2)</td><td rowspan="1" colspan="1">3</td></tr><tr><td rowspan="1" colspan="1">
                      <abbrev xmlns:xlink="http://www.w3.org/1999/xlink" xlink:title="dorsal scale rows" id="ABBRID0EB1BG" xlink:type="simple">DSR</abbrev>
                    </td><td rowspan="1" colspan="1">17-17-15</td><td rowspan="1" colspan="1">17-17-15</td><td rowspan="1" colspan="1"><bold>19</bold>-17-15</td><td rowspan="1" colspan="1">
                      <bold>13</bold>
                    </td><td rowspan="1" colspan="1">17-17-15</td><td rowspan="1" colspan="1">17-17-15</td><td rowspan="1" colspan="1">17-17 (16)- 15</td><td rowspan="1" colspan="1">17-17-15</td></tr><tr><td rowspan="1" colspan="1">
                      <abbrev xmlns:xlink="http://www.w3.org/1999/xlink" xlink:title="number of ventral scales" id="ABBRID0EI2BG" xlink:type="simple">Ven</abbrev>
                    </td><td rowspan="1" colspan="1">212-218</td><td rowspan="1" colspan="1">
                      <bold>182-211</bold>
                    </td><td rowspan="1" colspan="1">215-228</td><td rowspan="1" colspan="1">
                      <bold>233-265</bold>
                    </td><td rowspan="1" colspan="1">182-225</td><td rowspan="1" colspan="1">211-221 ♂ 212-218 ♀</td><td rowspan="1" colspan="1"><bold>193-204 ♂, 198-208</bold>♀</td><td rowspan="1" colspan="1">
                      <bold>163-192</bold>
                    </td></tr><tr><td rowspan="1" colspan="1">
                      <abbrev xmlns:xlink="http://www.w3.org/1999/xlink" xlink:title="precloacal (or cloacal) plate" id="ABBRID0EV3BG" xlink:type="simple">Prec</abbrev>
                    </td><td rowspan="1" colspan="1">single</td><td rowspan="1" colspan="1">
                      <bold>divided</bold>
                    </td><td rowspan="1" colspan="1">single</td><td rowspan="1" colspan="1">single</td><td rowspan="1" colspan="1">single</td><td rowspan="1" colspan="1">divided/ single</td><td rowspan="1" colspan="1">single</td><td rowspan="1" colspan="1">
                      <bold>divided</bold>
                    </td></tr><tr><td rowspan="1" colspan="1">Subc</td><td rowspan="1" colspan="1">90 or 91</td><td rowspan="1" colspan="1">
                      <bold>59-74</bold>
                    </td><td rowspan="1" colspan="1">87-93</td><td rowspan="1" colspan="1">90-108</td><td rowspan="1" colspan="1">65-94</td><td rowspan="1" colspan="1"><bold>81-88</bold> ♂, <bold>80-84</bold> ♀</td><td rowspan="1" colspan="1"><bold>72-87 ♂, 78-85</bold> ♀</td><td rowspan="1" colspan="1">
                      <bold>60-76</bold>
                    </td></tr><tr><td rowspan="1" colspan="1">
                      <abbrev xmlns:xlink="http://www.w3.org/1999/xlink" xlink:title="scalation of the body" id="ABBRID0EG6BG" xlink:type="simple">BodySc</abbrev>
                    </td><td rowspan="1" colspan="1">smooth</td><td rowspan="1" colspan="1">
                      <bold>weakly keeled</bold>
                    </td><td rowspan="1" colspan="1">
                      <bold>weakly keeled</bold>
                    </td><td rowspan="1" colspan="1">smooth</td><td rowspan="1" colspan="1">
                      <bold>keeled</bold>
                    </td><td rowspan="1" colspan="1">
                      <bold>7 rows feebly keeled at midbody</bold>
                    </td><td rowspan="1" colspan="1">smooth</td><td rowspan="1" colspan="1">smooth</td></tr></tbody></table></table-wrap><table-wrap id="T3" position="float" orientation="portrait"><label>Table 3.</label><caption><p>Measurements (in mm), dentition, and scalation data of <italic><tp:taxon-name><tp:taxon-name-part taxon-name-part-type="genus" reg="Lycodon">Lycodon</tp:taxon-name-part></tp:taxon-name></italic> species from Vietnam (continuation of Table <xref ref-type="table" rid="T2">2</xref>). Data from <xref ref-type="bibr" rid="B28">Günther (1875)</xref>, <xref ref-type="bibr" rid="B5">Boulenger (1893)</xref>, <xref ref-type="bibr" rid="B29">Hu et al. (1975)</xref>, <xref ref-type="bibr" rid="B76">Zhao (2006)</xref>, <xref ref-type="bibr" rid="B67">Vogel et al. (2009)</xref>, <xref ref-type="bibr" rid="B25">Guo et al. (2013)</xref>, <xref ref-type="bibr" rid="B44">Neang et al. (2014)</xref>, <xref ref-type="bibr" rid="B19">Gawor et al. (2016)</xref>, <xref ref-type="bibr" rid="B36">Luu et al. (2018)</xref>, <xref ref-type="bibr" rid="B37">Luu et al. (2019)</xref>, and based on examined specimens from <named-content xmlns:xlink="http://www.w3.org/1999/xlink" content-type="dwc:institutional_code" xlink:type="simple">ZFMK</named-content> (see Appendix <xref ref-type="app" rid="app1">1</xref>). Key: distinguishing characters are marked in bold; * <xref ref-type="bibr" rid="B37">Luu et al. (2019)</xref> mention 240 ventrals as maximum for <italic><tp:taxon-name><tp:taxon-name-part taxon-name-part-type="genus" reg="Lycodon">L.</tp:taxon-name-part> <tp:taxon-name-part taxon-name-part-type="species" reg="rufozonatus">rufozonatus</tp:taxon-name-part></tp:taxon-name></italic>; however, that is a transcription error from <xref ref-type="bibr" rid="B7">Bourret (1935)</xref> who gave 204 as the maximum number of ventrals. For abbreviations see Materials and methods.</p></caption><table id="TID0E3RBI" rules="all"><tbody><tr><th rowspan="1" colspan="1"/><th rowspan="1" colspan="1">
                      <italic><tp:taxon-name><tp:taxon-name-part taxon-name-part-type="genus" reg="Lycodon">L.</tp:taxon-name-part> <tp:taxon-name-part taxon-name-part-type="species" reg="meridionalis">meridionalis</tp:taxon-name-part></tp:taxon-name></italic>
                    </th><th rowspan="1" colspan="1">
                      <italic><tp:taxon-name><tp:taxon-name-part taxon-name-part-type="genus" reg="Lycodon">L.</tp:taxon-name-part> <tp:taxon-name-part taxon-name-part-type="species" reg="namdongensis">namdongensis</tp:taxon-name-part></tp:taxon-name></italic>
                    </th><th rowspan="1" colspan="1">
                      <italic><tp:taxon-name><tp:taxon-name-part taxon-name-part-type="genus" reg="Lycodon">L.</tp:taxon-name-part> <tp:taxon-name-part taxon-name-part-type="species" reg="paucifasciatus">paucifasciatus</tp:taxon-name-part></tp:taxon-name></italic>
                    </th><th rowspan="1" colspan="1">
                      <italic><tp:taxon-name><tp:taxon-name-part taxon-name-part-type="genus" reg="Lycodon">L.</tp:taxon-name-part> <tp:taxon-name-part taxon-name-part-type="species" reg="rosozonatus">rosozonatus</tp:taxon-name-part></tp:taxon-name></italic>
                    </th><th rowspan="1" colspan="1">
                      <italic><tp:taxon-name><tp:taxon-name-part taxon-name-part-type="genus" reg="Lycodon">L.</tp:taxon-name-part> <tp:taxon-name-part taxon-name-part-type="species" reg="rufozonatus">rufozonatus</tp:taxon-name-part></tp:taxon-name></italic>
                    </th><th rowspan="1" colspan="1">
                      <italic><tp:taxon-name><tp:taxon-name-part taxon-name-part-type="genus" reg="Lycodon">L.</tp:taxon-name-part> <tp:taxon-name-part taxon-name-part-type="species" reg="ruhstrati">ruhstrati</tp:taxon-name-part> <tp:taxon-name-part taxon-name-part-type="subspecies" reg="abditus">abditus</tp:taxon-name-part></tp:taxon-name></italic>
                    </th><th rowspan="1" colspan="1">
                      <italic><tp:taxon-name><tp:taxon-name-part taxon-name-part-type="genus" reg="Lycodon">L.</tp:taxon-name-part> <tp:taxon-name-part taxon-name-part-type="species" reg="septentrionalis">septentrionalis</tp:taxon-name-part></tp:taxon-name></italic>
                    </th><th rowspan="1" colspan="1">
                      <italic><tp:taxon-name><tp:taxon-name-part taxon-name-part-type="genus" reg="Lycodon">L.</tp:taxon-name-part> <tp:taxon-name-part taxon-name-part-type="species" reg="subcinctus">subcinctus</tp:taxon-name-part></tp:taxon-name></italic>
                    </th></tr><tr><td rowspan="1" colspan="1">
                      <abbrev xmlns:xlink="http://www.w3.org/1999/xlink" xlink:title="total length" id="ABBRID0ETHAI" xlink:type="simple">TL</abbrev>
                    </td><td rowspan="1" colspan="1">1139</td><td rowspan="1" colspan="1">723</td><td rowspan="1" colspan="1">763</td><td rowspan="1" colspan="1">1060</td><td rowspan="1" colspan="1">1234</td><td rowspan="1" colspan="1">964</td><td rowspan="1" colspan="1">1163</td><td rowspan="1" colspan="1">1000</td></tr><tr><td rowspan="1" colspan="1">
                      <abbrev xmlns:xlink="http://www.w3.org/1999/xlink" xlink:title="number of maxillary teeth / alveoli" id="ABBRID0EUIAI" xlink:type="simple">Teeth max</abbrev>
                    </td><td rowspan="1" colspan="1">
                      <bold>11</bold>
                    </td><td rowspan="1" colspan="1">
                      <bold>12</bold>
                    </td><td rowspan="1" colspan="1">
                      <bold>11 or 12</bold>
                    </td><td rowspan="1" colspan="1">12 or 13</td><td rowspan="1" colspan="1">11–13</td><td rowspan="1" colspan="1">11–13</td><td rowspan="1" colspan="1">
                      <bold>7</bold>
                    </td><td rowspan="1" colspan="1">8–14</td></tr><tr><td rowspan="1" colspan="1">
                      <abbrev xmlns:xlink="http://www.w3.org/1999/xlink" xlink:title="supralabials" id="ABBRID0EBKAI" xlink:type="simple">SL</abbrev>
                    </td><td rowspan="1" colspan="1">8</td><td rowspan="1" colspan="1">8</td><td rowspan="1" colspan="1">8</td><td rowspan="1" colspan="1">8</td><td rowspan="1" colspan="1">8</td><td rowspan="1" colspan="1">8</td><td rowspan="1" colspan="1">8</td><td rowspan="1" colspan="1">8</td></tr><tr><td rowspan="1" colspan="1"><abbrev xmlns:xlink="http://www.w3.org/1999/xlink" xlink:title="supralabials" id="ABBRID0ECLAI" xlink:type="simple">SL</abbrev>/orbit</td><td rowspan="1" colspan="1">3–5</td><td rowspan="1" colspan="1">3–5</td><td rowspan="1" colspan="1">3–5</td><td rowspan="1" colspan="1"/><td rowspan="1" colspan="1">3–5</td><td rowspan="1" colspan="1">3–5</td><td rowspan="1" colspan="1">3–5</td><td rowspan="1" colspan="1">3–5 (3–6)</td></tr><tr><td rowspan="1" colspan="1">
                      <abbrev xmlns:xlink="http://www.w3.org/1999/xlink" xlink:title="infralabials" id="ABBRID0EDMAI" xlink:type="simple">IL</abbrev>
                    </td><td rowspan="1" colspan="1">10</td><td rowspan="1" colspan="1">10</td><td rowspan="1" colspan="1">10</td><td rowspan="1" colspan="1"/><td rowspan="1" colspan="1">10 (9)</td><td rowspan="1" colspan="1">10 (9,11)</td><td rowspan="1" colspan="1">
                      <bold>7 or 8</bold>
                    </td><td rowspan="1" colspan="1">
                      <bold>8 or 9</bold>
                    </td></tr><tr><td rowspan="1" colspan="1">
                      <abbrev xmlns:xlink="http://www.w3.org/1999/xlink" xlink:title="preoculars" id="ABBRID0EKNAI" xlink:type="simple">PreOc</abbrev>
                    </td><td rowspan="1" colspan="1">1</td><td rowspan="1" colspan="1">2/1</td><td rowspan="1" colspan="1">1</td><td rowspan="1" colspan="1">1</td><td rowspan="1" colspan="1">1</td><td rowspan="1" colspan="1">1</td><td rowspan="1" colspan="1">1</td><td rowspan="1" colspan="1">
                      <bold>0</bold>
                    </td></tr><tr><td rowspan="1" colspan="1">
                      <abbrev xmlns:xlink="http://www.w3.org/1999/xlink" xlink:title="postoculars" id="ABBRID0EOOAI" xlink:type="simple">PostOc</abbrev>
                    </td><td rowspan="1" colspan="1">2</td><td rowspan="1" colspan="1">3</td><td rowspan="1" colspan="1">2</td><td rowspan="1" colspan="1">2</td><td rowspan="1" colspan="1">2</td><td rowspan="1" colspan="1">2</td><td rowspan="1" colspan="1">2</td><td rowspan="1" colspan="1">2 or 3</td></tr><tr><td rowspan="1" colspan="1">
                      <abbrev xmlns:xlink="http://www.w3.org/1999/xlink" xlink:title="loreals" id="ABBRID0EPPAI" xlink:type="simple">Lor</abbrev>
                    </td><td rowspan="1" colspan="1">1</td><td rowspan="1" colspan="1">1</td><td rowspan="1" colspan="1">1</td><td rowspan="1" colspan="1">1</td><td rowspan="1" colspan="1">1</td><td rowspan="1" colspan="1">1</td><td rowspan="1" colspan="1">1</td><td rowspan="1" colspan="1">1</td></tr><tr><td rowspan="1" colspan="1"><abbrev xmlns:xlink="http://www.w3.org/1999/xlink" xlink:title="loreals" id="ABBRID0EQQAI" xlink:type="simple">Lor</abbrev>/eye</td><td rowspan="1" colspan="1">
                      <bold>no</bold>
                    </td><td rowspan="1" colspan="1">
                      <bold>no</bold>
                    </td><td rowspan="1" colspan="1">
                      <bold>no</bold>
                    </td><td rowspan="1" colspan="1">
                      <bold>no</bold>
                    </td><td rowspan="1" colspan="1">
                      <bold>no</bold>
                    </td><td rowspan="1" colspan="1">
                      <bold>no</bold>
                    </td><td rowspan="1" colspan="1">
                      <bold>no</bold>
                    </td><td rowspan="1" colspan="1">yes</td></tr><tr><td rowspan="1" colspan="1">
                      <abbrev xmlns:xlink="http://www.w3.org/1999/xlink" xlink:title="number of anterior temporals" id="ABBRID0EGSAI" xlink:type="simple">Atem</abbrev>
                    </td><td rowspan="1" colspan="1">2</td><td rowspan="1" colspan="1">2</td><td rowspan="1" colspan="1">2</td><td rowspan="1" colspan="1">2</td><td rowspan="1" colspan="1">2</td><td rowspan="1" colspan="1">2 (1)</td><td rowspan="1" colspan="1">2</td><td rowspan="1" colspan="1">
                      <bold>1</bold>
                    </td></tr><tr><td rowspan="1" colspan="1">
                      <abbrev xmlns:xlink="http://www.w3.org/1999/xlink" xlink:title="number of posterior temporals" id="ABBRID0EKTAI" xlink:type="simple">PTem</abbrev>
                    </td><td rowspan="1" colspan="1">3</td><td rowspan="1" colspan="1">
                      <bold>2</bold>
                    </td><td rowspan="1" colspan="1">3</td><td rowspan="1" colspan="1">3</td><td rowspan="1" colspan="1">3</td><td rowspan="1" colspan="1">3 (2)</td><td rowspan="1" colspan="1">3</td><td rowspan="1" colspan="1">
                      <bold>2</bold>
                    </td></tr><tr><td rowspan="1" colspan="1">
                      <abbrev xmlns:xlink="http://www.w3.org/1999/xlink" xlink:title="dorsal scale rows" id="ABBRID0ERUAI" xlink:type="simple">DSR</abbrev>
                    </td><td rowspan="1" colspan="1">17-17-15</td><td rowspan="1" colspan="1">17-17-15</td><td rowspan="1" colspan="1"><bold>19</bold>- (19-17)- 15</td><td rowspan="1" colspan="1"><bold>19</bold>-<bold>19</bold>- 15(17)</td><td rowspan="1" colspan="1">(19-17)-17-15</td><td rowspan="1" colspan="1">17-17-15</td><td rowspan="1" colspan="1">17-17-15</td><td rowspan="1" colspan="1">17-17-15</td></tr><tr><td rowspan="1" colspan="1">
                      <abbrev xmlns:xlink="http://www.w3.org/1999/xlink" xlink:title="number of ventral scales" id="ABBRID0E1VAI" xlink:type="simple">Ven</abbrev>
                    </td><td rowspan="1" colspan="1">
                      <bold>227-240</bold>
                    </td><td rowspan="1" colspan="1">218</td><td rowspan="1" colspan="1">
                      <bold>219-222</bold>
                    </td><td rowspan="1" colspan="1">
                      <bold>221-234</bold>
                    </td><td rowspan="1" colspan="1">184-225*</td><td rowspan="1" colspan="1">197-229</td><td rowspan="1" colspan="1">202-224</td><td rowspan="1" colspan="1">192-230</td></tr><tr><td rowspan="1" colspan="1">
                      <abbrev xmlns:xlink="http://www.w3.org/1999/xlink" xlink:title="precloacal (or cloacal) plate" id="ABBRID0EEXAI" xlink:type="simple">Prec</abbrev>
                    </td><td rowspan="1" colspan="1">divided</td><td rowspan="1" colspan="1">single</td><td rowspan="1" colspan="1">single</td><td rowspan="1" colspan="1"/><td rowspan="1" colspan="1">single</td><td rowspan="1" colspan="1">single</td><td rowspan="1" colspan="1">single</td><td rowspan="1" colspan="1">divided (rarely single)</td></tr><tr><td rowspan="1" colspan="1">Subc</td><td rowspan="1" colspan="1">
                      <bold>96-106</bold>
                    </td><td rowspan="1" colspan="1">
                      <bold>85</bold>
                    </td><td rowspan="1" colspan="1">90-92</td><td rowspan="1" colspan="1"/><td rowspan="1" colspan="1">53-98</td><td rowspan="1" colspan="1">90-103</td><td rowspan="1" colspan="1">83-104</td><td rowspan="1" colspan="1">60-91</td></tr><tr><td rowspan="1" colspan="1">
                      <abbrev xmlns:xlink="http://www.w3.org/1999/xlink" xlink:title="scalation of the body" id="ABBRID0EHZAI" xlink:type="simple">BodySc</abbrev>
                    </td><td rowspan="1" colspan="1"><bold>dorsals feebly keeled in 10-12 median rows</bold>, smooth in outer rows</td><td rowspan="1" colspan="1">smooth</td><td rowspan="1" colspan="1">
                      <bold>upper 1 or 2 dorsal scale row(s) plus vertebral row distinctly keeled</bold>
                    </td><td rowspan="1" colspan="1">
                      <bold>weakly keeled</bold>
                    </td><td rowspan="1" colspan="1">
                      <bold>feebly keeled in the posterior body part</bold>
                    </td><td rowspan="1" colspan="1">smooth (<abbrev xmlns:xlink="http://www.w3.org/1999/xlink" xlink:title="dorsal scale rows" id="ABBRID0EK1AI" xlink:type="simple">DSR</abbrev> 1-6), <bold>distinctly keeled (<abbrev xmlns:xlink="http://www.w3.org/1999/xlink" xlink:title="dorsal scale rows" id="ABBRID0EQ1AI" xlink:type="simple">DSR</abbrev> 7-8 and vertebral row)</bold></td><td rowspan="1" colspan="1">
                      <bold>7 or 9 median rows feebly keeled</bold>
                    </td><td rowspan="1" colspan="1">
                      <bold>feebly keeled</bold>
                    </td></tr></tbody></table></table-wrap><table-wrap id="T4" position="float" orientation="portrait"><label>Table 4.</label><caption><p>Measurements (in mm), dentition and scalation data of <italic><tp:taxon-name><tp:taxon-name-part taxon-name-part-type="genus" reg="Lycodon">Lycodon</tp:taxon-name-part></tp:taxon-name></italic> species from China, Laos and Cambodia. Data taken from <xref ref-type="bibr" rid="B77">Zhao and Jiang (1981)</xref>, <xref ref-type="bibr" rid="B5">Boulenger (1893)</xref>, <xref ref-type="bibr" rid="B65">Vogel and David (2010)</xref><xref ref-type="bibr" rid="B69">Vogel and Luo (2011)</xref>, <xref ref-type="bibr" rid="B74">Zhang et al. (2011)</xref>, <xref ref-type="bibr" rid="B70">Vogel et al. (2012)</xref>, <xref ref-type="bibr" rid="B33">Lei et al. (2014)</xref>, <xref ref-type="bibr" rid="B44">Neang et al. (2014)</xref>, <xref ref-type="bibr" rid="B75">Zhang et al. (2015)</xref>, <xref ref-type="bibr" rid="B18">Ganesh and Vogel (2018)</xref>, and <xref ref-type="bibr" rid="B36">Luu et al. (2018)</xref>. Key: plus sign (+) tail incomplete; distinguishing characters are marked in bold. For abbreviations see Materials and methods.</p></caption><table id="TID0EHKCI" rules="all"><tbody><tr><th rowspan="1" colspan="1"/><th rowspan="1" colspan="1">
                      <italic><tp:taxon-name><tp:taxon-name-part taxon-name-part-type="genus" reg="Lycodon">L.</tp:taxon-name-part> <tp:taxon-name-part taxon-name-part-type="species" reg="aulicus">aulicus</tp:taxon-name-part></tp:taxon-name></italic>
                    </th><th rowspan="1" colspan="1">
                      <italic><tp:taxon-name><tp:taxon-name-part taxon-name-part-type="genus" reg="Lycodon">L.</tp:taxon-name-part> <tp:taxon-name-part taxon-name-part-type="species" reg="banksi">banksi</tp:taxon-name-part></tp:taxon-name></italic>
                    </th><th rowspan="1" colspan="1">
                      <italic><tp:taxon-name><tp:taxon-name-part taxon-name-part-type="genus" reg="Lycodon">L.</tp:taxon-name-part> <tp:taxon-name-part taxon-name-part-type="species" reg="davidi">davidi</tp:taxon-name-part></tp:taxon-name></italic>
                    </th><th rowspan="1" colspan="1">
                      <italic><tp:taxon-name><tp:taxon-name-part taxon-name-part-type="genus" reg="Lycodon">L.</tp:taxon-name-part> <tp:taxon-name-part taxon-name-part-type="species" reg="gongshan">gongshan</tp:taxon-name-part></tp:taxon-name></italic>
                    </th><th rowspan="1" colspan="1">
                      <italic><tp:taxon-name><tp:taxon-name-part taxon-name-part-type="genus" reg="Lycodon">L.</tp:taxon-name-part> <tp:taxon-name-part taxon-name-part-type="species" reg="liuchengchaoi">liuchengchaoi</tp:taxon-name-part></tp:taxon-name></italic>
                    </th><th rowspan="1" colspan="1">
                      <italic><tp:taxon-name><tp:taxon-name-part taxon-name-part-type="genus" reg="Lycodon">L.</tp:taxon-name-part> <tp:taxon-name-part taxon-name-part-type="species" reg="multizonatus">multizonatus</tp:taxon-name-part></tp:taxon-name></italic>
                    </th><th rowspan="1" colspan="1">
                      <italic><tp:taxon-name><tp:taxon-name-part taxon-name-part-type="genus" reg="Lycodon">L.</tp:taxon-name-part> <tp:taxon-name-part taxon-name-part-type="species" reg="synaptor">synaptor</tp:taxon-name-part></tp:taxon-name></italic>
                    </th><th rowspan="1" colspan="1">
                      <italic><tp:taxon-name><tp:taxon-name-part taxon-name-part-type="genus" reg="Lycodon">L.</tp:taxon-name-part> <tp:taxon-name-part taxon-name-part-type="species" reg="zoosvictoriae">zoosvictoriae</tp:taxon-name-part></tp:taxon-name></italic>
                    </th></tr><tr><td rowspan="1" colspan="1">
                      <abbrev xmlns:xlink="http://www.w3.org/1999/xlink" xlink:title="total length" id="ABBRID0EBBBI" xlink:type="simple">TL</abbrev>
                    </td><td rowspan="1" colspan="1">719</td><td rowspan="1" colspan="1">465 +</td><td rowspan="1" colspan="1">389.5</td><td rowspan="1" colspan="1">963 ♂</td><td rowspan="1" colspan="1">676</td><td rowspan="1" colspan="1">505</td><td rowspan="1" colspan="1">487</td><td rowspan="1" colspan="1">520.7</td></tr><tr><td rowspan="1" colspan="1">
                      <abbrev xmlns:xlink="http://www.w3.org/1999/xlink" xlink:title="number of maxillary teeth / alveoli" id="ABBRID0ECCBI" xlink:type="simple">Teeth max</abbrev>
                    </td><td rowspan="1" colspan="1"/><td rowspan="1" colspan="1"/><td rowspan="1" colspan="1">
                      <bold>11</bold>
                    </td><td rowspan="1" colspan="1"/><td rowspan="1" colspan="1">
                      <bold>8 or 9</bold>
                    </td><td rowspan="1" colspan="1">
                      <bold>10 or 11</bold>
                    </td><td rowspan="1" colspan="1">
                      <bold>10</bold>
                    </td><td rowspan="1" colspan="1">
                      <bold>9</bold>
                    </td></tr><tr><td rowspan="1" colspan="1">
                      <abbrev xmlns:xlink="http://www.w3.org/1999/xlink" xlink:title="supralabials" id="ABBRID0ESDBI" xlink:type="simple">SL</abbrev>
                    </td><td rowspan="1" colspan="1">
                      <bold>9 (8 or 10)</bold>
                    </td><td rowspan="1" colspan="1">8</td><td rowspan="1" colspan="1">8</td><td rowspan="1" colspan="1">8</td><td rowspan="1" colspan="1">7 or 8</td><td rowspan="1" colspan="1">8 (rarely 7)</td><td rowspan="1" colspan="1">8</td><td rowspan="1" colspan="1">8</td></tr><tr><td rowspan="1" colspan="1"><abbrev xmlns:xlink="http://www.w3.org/1999/xlink" xlink:title="supralabials" id="ABBRID0EWEBI" xlink:type="simple">SL</abbrev>/orbit</td><td rowspan="1" colspan="1">3–5</td><td rowspan="1" colspan="1">3–5</td><td rowspan="1" colspan="1">3–5</td><td rowspan="1" colspan="1">3–5</td><td rowspan="1" colspan="1">3–5</td><td rowspan="1" colspan="1">3–5</td><td rowspan="1" colspan="1">3–5</td><td rowspan="1" colspan="1">3–5/4–5</td></tr><tr><td rowspan="1" colspan="1">
                      <abbrev xmlns:xlink="http://www.w3.org/1999/xlink" xlink:title="infralabials" id="ABBRID0EXFBI" xlink:type="simple">IL</abbrev>
                    </td><td rowspan="1" colspan="1">10 or 11</td><td rowspan="1" colspan="1">10</td><td rowspan="1" colspan="1">10</td><td rowspan="1" colspan="1">
                      <bold>8</bold>
                    </td><td rowspan="1" colspan="1">
                      <bold>8 (7,9)</bold>
                    </td><td rowspan="1" colspan="1">
                      <bold>8 (7)</bold>
                    </td><td rowspan="1" colspan="1">
                      <bold>8</bold>
                    </td><td rowspan="1" colspan="1">10</td></tr><tr><td rowspan="1" colspan="1">
                      <abbrev xmlns:xlink="http://www.w3.org/1999/xlink" xlink:title="preoculars" id="ABBRID0EEHBI" xlink:type="simple">PreOc</abbrev>
                    </td><td rowspan="1" colspan="1">1</td><td rowspan="1" colspan="1">1</td><td rowspan="1" colspan="1">1</td><td rowspan="1" colspan="1">1</td><td rowspan="1" colspan="1">1</td><td rowspan="1" colspan="1">0 or 1</td><td rowspan="1" colspan="1">1</td><td rowspan="1" colspan="1">1 or 2</td></tr><tr><td rowspan="1" colspan="1">
                      <abbrev xmlns:xlink="http://www.w3.org/1999/xlink" xlink:title="postoculars" id="ABBRID0EFIBI" xlink:type="simple">PostOc</abbrev>
                    </td><td rowspan="1" colspan="1">2</td><td rowspan="1" colspan="1">2</td><td rowspan="1" colspan="1">2</td><td rowspan="1" colspan="1">2</td><td rowspan="1" colspan="1">2</td><td rowspan="1" colspan="1">2</td><td rowspan="1" colspan="1">2</td><td rowspan="1" colspan="1">2</td></tr><tr><td rowspan="1" colspan="1">
                      <abbrev xmlns:xlink="http://www.w3.org/1999/xlink" xlink:title="loreals" id="ABBRID0EGJBI" xlink:type="simple">Lor</abbrev>
                    </td><td rowspan="1" colspan="1">1</td><td rowspan="1" colspan="1">1</td><td rowspan="1" colspan="1">1</td><td rowspan="1" colspan="1">1</td><td rowspan="1" colspan="1">1</td><td rowspan="1" colspan="1">1</td><td rowspan="1" colspan="1">1</td><td rowspan="1" colspan="1">1</td></tr><tr><td rowspan="1" colspan="1"><abbrev xmlns:xlink="http://www.w3.org/1999/xlink" xlink:title="loreals" id="ABBRID0EHKBI" xlink:type="simple">Lor</abbrev>/eye</td><td rowspan="1" colspan="1">
                      <bold>no</bold>
                    </td><td rowspan="1" colspan="1">yes</td><td rowspan="1" colspan="1">
                      <bold>no</bold>
                    </td><td rowspan="1" colspan="1">yes</td><td rowspan="1" colspan="1">yes</td><td rowspan="1" colspan="1">yes</td><td rowspan="1" colspan="1">
                      <bold>no</bold>
                    </td><td rowspan="1" colspan="1">
                      <bold>no</bold>
                    </td></tr><tr><td rowspan="1" colspan="1">
                      <abbrev xmlns:xlink="http://www.w3.org/1999/xlink" xlink:title="number of anterior temporals" id="ABBRID0EULBI" xlink:type="simple">Atem</abbrev>
                    </td><td rowspan="1" colspan="1">2</td><td rowspan="1" colspan="1">2</td><td rowspan="1" colspan="1">2</td><td rowspan="1" colspan="1">2</td><td rowspan="1" colspan="1">1-3</td><td rowspan="1" colspan="1">2 (1)</td><td rowspan="1" colspan="1">2</td><td rowspan="1" colspan="1">2</td></tr><tr><td rowspan="1" colspan="1">
                      <abbrev xmlns:xlink="http://www.w3.org/1999/xlink" xlink:title="number of posterior temporals" id="ABBRID0EVMBI" xlink:type="simple">PTem</abbrev>
                    </td><td rowspan="1" colspan="1">3</td><td rowspan="1" colspan="1">3</td><td rowspan="1" colspan="1">2 or 3</td><td rowspan="1" colspan="1">2 or 3</td><td rowspan="1" colspan="1">1-3</td><td rowspan="1" colspan="1">3 (2)</td><td rowspan="1" colspan="1">
                      <bold>2</bold>
                    </td><td rowspan="1" colspan="1">
                      <bold>2</bold>
                    </td></tr><tr><td rowspan="1" colspan="1">
                      <abbrev xmlns:xlink="http://www.w3.org/1999/xlink" xlink:title="dorsal scale rows" id="ABBRID0E3NBI" xlink:type="simple">DSR</abbrev>
                    </td><td rowspan="1" colspan="1">17-17-15</td><td rowspan="1" colspan="1">17-17-15</td><td rowspan="1" colspan="1">17-17-15</td><td rowspan="1" colspan="1">17-17-15</td><td rowspan="1" colspan="1">17-17-15</td><td rowspan="1" colspan="1">17-17-15</td><td rowspan="1" colspan="1">15 or 17-17-15</td><td rowspan="1" colspan="1">17-17-15</td></tr><tr><td rowspan="1" colspan="1">
                      <abbrev xmlns:xlink="http://www.w3.org/1999/xlink" xlink:title="number of ventral scales" id="ABBRID0E4OBI" xlink:type="simple">Ven</abbrev>
                    </td><td rowspan="1" colspan="1">180-215</td><td rowspan="1" colspan="1">
                      <bold>241</bold>
                    </td><td rowspan="1" colspan="1"><bold>224</bold> ♂</td><td rowspan="1" colspan="1">210–216 ♂, 215 ♀</td><td rowspan="1" colspan="1">190-228</td><td rowspan="1" colspan="1">
                      <bold>190-195</bold>
                    </td><td rowspan="1" colspan="1"><bold>201-203</bold> ♀</td><td rowspan="1" colspan="1">213 ♀</td></tr><tr><td rowspan="1" colspan="1">
                      <abbrev xmlns:xlink="http://www.w3.org/1999/xlink" xlink:title="precloacal (or cloacal) plate" id="ABBRID0EKQBI" xlink:type="simple">Prec</abbrev>
                    </td><td rowspan="1" colspan="1">
                      <bold>divided</bold>
                    </td><td rowspan="1" colspan="1">single</td><td rowspan="1" colspan="1">single</td><td rowspan="1" colspan="1">single</td><td rowspan="1" colspan="1">
                      <bold>divided</bold>
                    </td><td rowspan="1" colspan="1">
                      <bold>divided</bold>
                    </td><td rowspan="1" colspan="1">single</td><td rowspan="1" colspan="1">single</td></tr><tr><td rowspan="1" colspan="1">Subc</td><td rowspan="1" colspan="1">
                      <bold>57-78</bold>
                    </td><td rowspan="1" colspan="1">26 +</td><td rowspan="1" colspan="1"><bold>99</bold> ♂</td><td rowspan="1" colspan="1"><bold>95 or 96 ♂, 92</bold> ♀</td><td rowspan="1" colspan="1">
                      <bold>68-77</bold>
                    </td><td rowspan="1" colspan="1">
                      <bold>68-75</bold>
                    </td><td rowspan="1" colspan="1"><bold>68 or 69</bold> ♀</td><td rowspan="1" colspan="1"><bold>85</bold> ♀</td></tr><tr><td rowspan="1" colspan="1">
                      <abbrev xmlns:xlink="http://www.w3.org/1999/xlink" xlink:title="scalation of the body" id="ABBRID0EFTBI" xlink:type="simple">BodySc</abbrev>
                    </td><td rowspan="1" colspan="1">smooth and glossy</td><td rowspan="1" colspan="1">smooth <bold>(six central <abbrev xmlns:xlink="http://www.w3.org/1999/xlink" xlink:title="dorsal scale rows" id="ABBRID0ESTBI" xlink:type="simple">DSR</abbrev> of posterior 1/3 feebly keeled)</bold></td><td rowspan="1" colspan="1"><bold>middorsal scale rows slightly keeled</bold>, outermost rows entirely smooth</td><td rowspan="1" colspan="1">
                      <bold>upper dorsal rows 6–12 and vertebral row keeled</bold>
                    </td><td rowspan="1" colspan="1">
                      <bold>feebly keeled in median rows</bold>
                    </td><td rowspan="1" colspan="1">smooth</td><td rowspan="1" colspan="1">
                      <bold>6-7 upper rows and vertebral row feebly keeled</bold>
                    </td><td rowspan="1" colspan="1">
                      <bold>weakly keeled</bold>
                    </td></tr></tbody></table></table-wrap><table-wrap id="T5" position="float" orientation="portrait"><label>Table 5.</label><caption><p>Measurements (in mm), dentition, and scalation data of <italic><tp:taxon-name><tp:taxon-name-part taxon-name-part-type="genus" reg="Lycodon">Lycodon</tp:taxon-name-part></tp:taxon-name></italic> species from Thailand and Myanmar. Data taken from <xref ref-type="bibr" rid="B27">Günther (1864)</xref>, <xref ref-type="bibr" rid="B5">Boulenger (1893)</xref>, <xref ref-type="bibr" rid="B6">Boulenger (1900)</xref>, <xref ref-type="bibr" rid="B57">Smith (1943)</xref>, <xref ref-type="bibr" rid="B31">Lanza (1999)</xref>, <xref ref-type="bibr" rid="B56">Slowinski et al. (2001)</xref>, <xref ref-type="bibr" rid="B13">Daltry and Wüster (2002)</xref>, <xref ref-type="bibr" rid="B67">Vogel et al. (2009)</xref>, <xref ref-type="bibr" rid="B2">Bahuguna and Bhuta (2010)</xref>, <xref ref-type="bibr" rid="B24">Grismer et al. (2014)</xref>, <xref ref-type="bibr" rid="B36">Luu et al. (2018)</xref>, and <xref ref-type="bibr" rid="B66">Vogel and David (2019)</xref>; distinguishing characters are marked in bold. For abbreviations see Materials and methods.</p></caption><table id="TID0E1CDI" rules="all"><tbody><tr><th rowspan="1" colspan="1"/><th rowspan="1" colspan="1">
                      <italic><tp:taxon-name><tp:taxon-name-part taxon-name-part-type="genus" reg="Lycodon">L.</tp:taxon-name-part> <tp:taxon-name-part taxon-name-part-type="species" reg="albofuscus">albofuscus</tp:taxon-name-part></tp:taxon-name></italic>
                    </th><th rowspan="1" colspan="1">
                      <italic><tp:taxon-name><tp:taxon-name-part taxon-name-part-type="genus" reg="Lycodon">L.</tp:taxon-name-part> <tp:taxon-name-part taxon-name-part-type="species" reg="butleri">butleri</tp:taxon-name-part></tp:taxon-name></italic>
                    </th><th rowspan="1" colspan="1">
                      <italic><tp:taxon-name><tp:taxon-name-part taxon-name-part-type="genus" reg="Lycodon">L.</tp:taxon-name-part> <tp:taxon-name-part taxon-name-part-type="species" reg="effraenis">effraenis</tp:taxon-name-part></tp:taxon-name></italic>
                    </th><th rowspan="1" colspan="1">
                      <italic><tp:taxon-name><tp:taxon-name-part taxon-name-part-type="genus" reg="Lycodon">L.</tp:taxon-name-part> <tp:taxon-name-part taxon-name-part-type="species" reg="gibsonae">gibsonae</tp:taxon-name-part></tp:taxon-name></italic>
                    </th><th rowspan="1" colspan="1">
                      <italic><tp:taxon-name><tp:taxon-name-part taxon-name-part-type="genus" reg="Lycodon">L.</tp:taxon-name-part> <tp:taxon-name-part taxon-name-part-type="species" reg="gracilis">gracilis</tp:taxon-name-part></tp:taxon-name></italic>
                    </th><th rowspan="1" colspan="1">
                      <italic><tp:taxon-name><tp:taxon-name-part taxon-name-part-type="genus" reg="Lycodon">L.</tp:taxon-name-part> <tp:taxon-name-part taxon-name-part-type="species" reg="jara">jara</tp:taxon-name-part></tp:taxon-name></italic>
                    </th><th rowspan="1" colspan="1">
                      <italic><tp:taxon-name><tp:taxon-name-part taxon-name-part-type="genus" reg="Lycodon">L.</tp:taxon-name-part> <tp:taxon-name-part taxon-name-part-type="species" reg="kundui">kundui</tp:taxon-name-part></tp:taxon-name></italic>
                    </th><th rowspan="1" colspan="1">
                      <italic><tp:taxon-name><tp:taxon-name-part taxon-name-part-type="genus" reg="Lycodon">L.</tp:taxon-name-part> <tp:taxon-name-part taxon-name-part-type="species" reg="ophiophagus">ophiophagus</tp:taxon-name-part></tp:taxon-name></italic>
                    </th><th rowspan="1" colspan="1">
                      <italic><tp:taxon-name><tp:taxon-name-part taxon-name-part-type="genus" reg="Lycodon">L.</tp:taxon-name-part> <tp:taxon-name-part taxon-name-part-type="species" reg="subannulatus">subannulatus</tp:taxon-name-part></tp:taxon-name></italic>
                    </th><th rowspan="1" colspan="1">
                      <italic><tp:taxon-name><tp:taxon-name-part taxon-name-part-type="genus" reg="Lycodon">L.</tp:taxon-name-part> <tp:taxon-name-part taxon-name-part-type="species" reg="zawi">zawi</tp:taxon-name-part></tp:taxon-name></italic>
                    </th></tr><tr><td rowspan="1" colspan="1">
                      <abbrev xmlns:xlink="http://www.w3.org/1999/xlink" xlink:title="total length" id="ABBRID0E12BI" xlink:type="simple">TL</abbrev>
                    </td><td rowspan="1" colspan="1">1480</td><td rowspan="1" colspan="1">876</td><td rowspan="1" colspan="1">700</td><td rowspan="1" colspan="1">906</td><td rowspan="1" colspan="1">533</td><td rowspan="1" colspan="1">535 ♂, 550 ♀</td><td rowspan="1" colspan="1"/><td rowspan="1" colspan="1">909</td><td rowspan="1" colspan="1">684</td><td rowspan="1" colspan="1">480</td></tr><tr><td rowspan="1" colspan="1">
                      <abbrev xmlns:xlink="http://www.w3.org/1999/xlink" xlink:title="number of maxillary teeth / alveoli" id="ABBRID0EB4BI" xlink:type="simple">Teeth max</abbrev>
                    </td><td rowspan="1" colspan="1">
                      <bold>12</bold>
                    </td><td rowspan="1" colspan="1"/><td rowspan="1" colspan="1"/><td rowspan="1" colspan="1">13</td><td rowspan="1" colspan="1">
                      <bold>9</bold>
                    </td><td rowspan="1" colspan="1"/><td rowspan="1" colspan="1"/><td rowspan="1" colspan="1">11-13</td><td rowspan="1" colspan="1">
                      <bold>8 or 10</bold>
                    </td><td rowspan="1" colspan="1">
                      <bold>12</bold>
                    </td></tr><tr><td rowspan="1" colspan="1">
                      <abbrev xmlns:xlink="http://www.w3.org/1999/xlink" xlink:title="supralabials" id="ABBRID0EU5BI" xlink:type="simple">SL</abbrev>
                    </td><td rowspan="1" colspan="1">8</td><td rowspan="1" colspan="1">8 or 9</td><td rowspan="1" colspan="1">
                      <bold>9</bold>
                    </td><td rowspan="1" colspan="1">8</td><td rowspan="1" colspan="1">8</td><td rowspan="1" colspan="1">8 or 9</td><td rowspan="1" colspan="1">
                      <bold>7</bold>
                    </td><td rowspan="1" colspan="1">8</td><td rowspan="1" colspan="1">
                      <bold>7</bold>
                    </td><td rowspan="1" colspan="1">8 or 9</td></tr><tr><td rowspan="1" colspan="1"><abbrev xmlns:xlink="http://www.w3.org/1999/xlink" xlink:title="supralabials" id="ABBRID0EEACI" xlink:type="simple">SL</abbrev>/orbit</td><td rowspan="1" colspan="1">3–5</td><td rowspan="1" colspan="1">3–5</td><td rowspan="1" colspan="1">3–5</td><td rowspan="1" colspan="1">3–4 and 3–5</td><td rowspan="1" colspan="1">3–4</td><td rowspan="1" colspan="1">3–5</td><td rowspan="1" colspan="1">3–4</td><td rowspan="1" colspan="1">3–5</td><td rowspan="1" colspan="1">3–4</td><td rowspan="1" colspan="1">3–5</td></tr><tr><td rowspan="1" colspan="1">
                      <abbrev xmlns:xlink="http://www.w3.org/1999/xlink" xlink:title="infralabials" id="ABBRID0ELBCI" xlink:type="simple">IL</abbrev>
                    </td><td rowspan="1" colspan="1"/><td rowspan="1" colspan="1">9 or 10</td><td rowspan="1" colspan="1">10 or 11</td><td rowspan="1" colspan="1">10</td><td rowspan="1" colspan="1"/><td rowspan="1" colspan="1"/><td rowspan="1" colspan="1"/><td rowspan="1" colspan="1">10</td><td rowspan="1" colspan="1">
                      <bold>8</bold>
                    </td><td rowspan="1" colspan="1">9 or 10</td></tr><tr><td rowspan="1" colspan="1">
                      <abbrev xmlns:xlink="http://www.w3.org/1999/xlink" xlink:title="preoculars" id="ABBRID0EVCCI" xlink:type="simple">PreOc</abbrev>
                    </td><td rowspan="1" colspan="1">1</td><td rowspan="1" colspan="1">1</td><td rowspan="1" colspan="1">1</td><td rowspan="1" colspan="1">1</td><td rowspan="1" colspan="1">2</td><td rowspan="1" colspan="1">1</td><td rowspan="1" colspan="1"/><td rowspan="1" colspan="1">1</td><td rowspan="1" colspan="1">1</td><td rowspan="1" colspan="1">1</td></tr><tr><td rowspan="1" colspan="1">
                      <abbrev xmlns:xlink="http://www.w3.org/1999/xlink" xlink:title="postoculars" id="ABBRID0E3DCI" xlink:type="simple">PostOc</abbrev>
                    </td><td rowspan="1" colspan="1">2</td><td rowspan="1" colspan="1">2</td><td rowspan="1" colspan="1">2-3</td><td rowspan="1" colspan="1">2</td><td rowspan="1" colspan="1">2</td><td rowspan="1" colspan="1">2</td><td rowspan="1" colspan="1">2</td><td rowspan="1" colspan="1">2</td><td rowspan="1" colspan="1">2</td><td rowspan="1" colspan="1">2 (1)</td></tr><tr><td rowspan="1" colspan="1">
                      <abbrev xmlns:xlink="http://www.w3.org/1999/xlink" xlink:title="loreals" id="ABBRID0EDFCI" xlink:type="simple">Lor</abbrev>
                    </td><td rowspan="1" colspan="1">1</td><td rowspan="1" colspan="1">1</td><td rowspan="1" colspan="1">
                      <bold>0</bold>
                    </td><td rowspan="1" colspan="1">1</td><td rowspan="1" colspan="1">1 (united with lower <abbrev xmlns:xlink="http://www.w3.org/1999/xlink" xlink:title="preoculars" id="ABBRID0E1FCI" xlink:type="simple">PreOc</abbrev>)</td><td rowspan="1" colspan="1">1</td><td rowspan="1" colspan="1">1</td><td rowspan="1" colspan="1">1</td><td rowspan="1" colspan="1">1</td><td rowspan="1" colspan="1">1</td></tr><tr><td rowspan="1" colspan="1"><abbrev xmlns:xlink="http://www.w3.org/1999/xlink" xlink:title="loreals" id="ABBRID0ESGCI" xlink:type="simple">Lor</abbrev>/eye</td><td rowspan="1" colspan="1">
                      <bold>no</bold>
                    </td><td rowspan="1" colspan="1">yes</td><td rowspan="1" colspan="1">
                      <bold>no <abbrev xmlns:xlink="http://www.w3.org/1999/xlink" xlink:title="loreals" id="ABBRID0EFHCI" xlink:type="simple">Lor</abbrev></bold>
                    </td><td rowspan="1" colspan="1">yes</td><td rowspan="1" colspan="1">yes</td><td rowspan="1" colspan="1">
                      <bold>no</bold>
                    </td><td rowspan="1" colspan="1">
                      <bold>no</bold>
                    </td><td rowspan="1" colspan="1">
                      <bold>no</bold>
                    </td><td rowspan="1" colspan="1">yes</td><td rowspan="1" colspan="1">
                      <bold>no</bold>
                    </td></tr><tr><td rowspan="1" colspan="1">
                      <abbrev xmlns:xlink="http://www.w3.org/1999/xlink" xlink:title="number of anterior temporals" id="ABBRID0EPICI" xlink:type="simple">Atem</abbrev>
                    </td><td rowspan="1" colspan="1">2</td><td rowspan="1" colspan="1">2</td><td rowspan="1" colspan="1">2</td><td rowspan="1" colspan="1">2</td><td rowspan="1" colspan="1">2</td><td rowspan="1" colspan="1">1 or 2</td><td rowspan="1" colspan="1">
                      <bold>1</bold>
                    </td><td rowspan="1" colspan="1">2</td><td rowspan="1" colspan="1">2</td><td rowspan="1" colspan="1">2 (3)</td></tr><tr><td rowspan="1" colspan="1">
                      <abbrev xmlns:xlink="http://www.w3.org/1999/xlink" xlink:title="number of posterior temporals" id="ABBRID0EZJCI" xlink:type="simple">PTem</abbrev>
                    </td><td rowspan="1" colspan="1">
                      <bold>2</bold>
                    </td><td rowspan="1" colspan="1">
                      <bold>2</bold>
                    </td><td rowspan="1" colspan="1">2 or 3</td><td rowspan="1" colspan="1">3</td><td rowspan="1" colspan="1">3</td><td rowspan="1" colspan="1">2 or 3</td><td rowspan="1" colspan="1">
                      <bold>2</bold>
                    </td><td rowspan="1" colspan="1">3</td><td rowspan="1" colspan="1">
                      <bold>2</bold>
                    </td><td rowspan="1" colspan="1">3 (4)</td></tr><tr><td rowspan="1" colspan="1">
                      <abbrev xmlns:xlink="http://www.w3.org/1999/xlink" xlink:title="dorsal scale rows" id="ABBRID0EMLCI" xlink:type="simple">DSR</abbrev>
                    </td><td rowspan="1" colspan="1">17</td><td rowspan="1" colspan="1">19 (17 in <xref ref-type="bibr" rid="B6">Boulenger 1900</xref>)</td><td rowspan="1" colspan="1">17</td><td rowspan="1" colspan="1">17-17-15</td><td rowspan="1" colspan="1">
                      <bold>15</bold>
                    </td><td rowspan="1" colspan="1">17-17-15</td><td rowspan="1" colspan="1"><bold>15</bold>-<bold>15</bold>-15</td><td rowspan="1" colspan="1">17-17-15</td><td rowspan="1" colspan="1"><bold>15</bold>-<bold>15</bold>-15</td><td rowspan="1" colspan="1">17-17-15</td></tr><tr><td rowspan="1" colspan="1">
                      <abbrev xmlns:xlink="http://www.w3.org/1999/xlink" xlink:title="number of ventral scales" id="ABBRID0EFNCI" xlink:type="simple">Ven</abbrev>
                    </td><td rowspan="1" colspan="1">
                      <bold>241</bold>
                    </td><td rowspan="1" colspan="1">
                      <bold>220-227</bold>
                    </td><td rowspan="1" colspan="1">215-228</td><td rowspan="1" colspan="1"><bold>223-226</bold> ♂</td><td rowspan="1" colspan="1">234</td><td rowspan="1" colspan="1">
                      <bold>167-188</bold>
                    </td><td rowspan="1" colspan="1">
                      <bold>186</bold>
                    </td><td rowspan="1" colspan="1">211-212</td><td rowspan="1" colspan="1">
                      <bold>225-244</bold>
                    </td><td rowspan="1" colspan="1"><bold>179-194</bold> ♂, <bold>207</bold> ♀</td></tr><tr><td rowspan="1" colspan="1">
                      <abbrev xmlns:xlink="http://www.w3.org/1999/xlink" xlink:title="precloacal (or cloacal) plate" id="ABBRID0EDPCI" xlink:type="simple">Prec</abbrev>
                    </td><td rowspan="1" colspan="1">
                      <bold>divided</bold>
                    </td><td rowspan="1" colspan="1">single</td><td rowspan="1" colspan="1">single</td><td rowspan="1" colspan="1">single</td><td rowspan="1" colspan="1">single</td><td rowspan="1" colspan="1">
                      <bold>divided</bold>
                    </td><td rowspan="1" colspan="1">divided (entire in <xref ref-type="bibr" rid="B31">Lanza 1999</xref>)</td><td rowspan="1" colspan="1">single</td><td rowspan="1" colspan="1">single</td><td rowspan="1" colspan="1">
                      <bold>divided</bold>
                    </td></tr><tr><td rowspan="1" colspan="1">Subc</td><td rowspan="1" colspan="1">
                      <bold>155-208</bold>
                    </td><td rowspan="1" colspan="1">81-96</td><td rowspan="1" colspan="1">72-99</td><td rowspan="1" colspan="1">91-92 ♂</td><td rowspan="1" colspan="1">
                      <bold>81-83</bold>
                    </td><td rowspan="1" colspan="1">
                      <bold>52-74</bold>
                    </td><td rowspan="1" colspan="1">
                      <bold>70</bold>
                    </td><td rowspan="1" colspan="1">87-90</td><td rowspan="1" colspan="1">
                      <bold>93-111</bold>
                    </td><td rowspan="1" colspan="1"><bold>45-75</bold> ♂</td></tr><tr><td rowspan="1" colspan="1">
                      <abbrev xmlns:xlink="http://www.w3.org/1999/xlink" xlink:title="scalation of the body" id="ABBRID0EMSCI" xlink:type="simple">BodySc</abbrev>
                    </td><td rowspan="1" colspan="1">
                      <bold>keeled</bold>
                    </td><td rowspan="1" colspan="1">
                      <bold>keeled</bold>
                    </td><td rowspan="1" colspan="1">smooth</td><td rowspan="1" colspan="1">
                      <bold>upper 3 or 4 rows keeled</bold>
                    </td><td rowspan="1" colspan="1">
                      <bold>keeled</bold>
                    </td><td rowspan="1" colspan="1">smooth</td><td rowspan="1" colspan="1">smooth</td><td rowspan="1" colspan="1">smooth</td><td rowspan="1" colspan="1">
                      <bold>keeled</bold>
                    </td><td rowspan="1" colspan="1">smooth</td></tr></tbody></table></table-wrap><table-wrap id="T6" position="float" orientation="portrait"><label>Table 6.</label><caption><p>Measurements (in mm), dentition and scalation data of <italic><tp:taxon-name><tp:taxon-name-part taxon-name-part-type="genus" reg="Lycodon">Lycodon</tp:taxon-name-part></tp:taxon-name></italic> species from India. Data taken from <xref ref-type="bibr" rid="B5">Boulenger (1893)</xref>, <xref ref-type="bibr" rid="B71">Wall (1906)</xref>, <xref ref-type="bibr" rid="B57">Smith (1943)</xref>, <xref ref-type="bibr" rid="B61">Taylor (1950)</xref>, <xref ref-type="bibr" rid="B10">Captain (1999)</xref>, <xref ref-type="bibr" rid="B64">Vijayakumar and David (2005)</xref>, <xref ref-type="bibr" rid="B42">Mukherjee and Bhupathy (2007)</xref>, <xref ref-type="bibr" rid="B41">Mistry et al. (2007)</xref>, <xref ref-type="bibr" rid="B69">Vogel and Luo (2011)</xref>, <xref ref-type="bibr" rid="B68">Vogel and Harikrishnan (2013)</xref>, <xref ref-type="bibr" rid="B18">Ganesh and Vogel (2018)</xref>, and <xref ref-type="bibr" rid="B40">Melvinselvan et al. (2018)</xref>; distinguishing characters are marked in bold. For abbreviations see Materials and methods.</p></caption><table id="TID0ERAAK" rules="all"><tbody><tr><th rowspan="1" colspan="1"/><th rowspan="1" colspan="1">
                      <italic><tp:taxon-name><tp:taxon-name-part taxon-name-part-type="genus" reg="Lycodon">L.</tp:taxon-name-part> <tp:taxon-name-part taxon-name-part-type="species" reg="anamallensis">anamallensis</tp:taxon-name-part></tp:taxon-name></italic>
                    </th><th rowspan="1" colspan="1">
                      <italic><tp:taxon-name><tp:taxon-name-part taxon-name-part-type="genus" reg="Lycodon">L.</tp:taxon-name-part> <tp:taxon-name-part taxon-name-part-type="species" reg="flavicollis">flavicollis</tp:taxon-name-part></tp:taxon-name></italic>
                    </th><th rowspan="1" colspan="1">
                      <italic><tp:taxon-name><tp:taxon-name-part taxon-name-part-type="genus" reg="Lycodon">L.</tp:taxon-name-part> <tp:taxon-name-part taxon-name-part-type="species" reg="flavomaculatus">flavomaculatus</tp:taxon-name-part></tp:taxon-name></italic>
                    </th><th rowspan="1" colspan="1">
                      <italic><tp:taxon-name><tp:taxon-name-part taxon-name-part-type="genus" reg="Lycodon">L.</tp:taxon-name-part> <tp:taxon-name-part taxon-name-part-type="species" reg="gammiei">gammiei</tp:taxon-name-part></tp:taxon-name></italic>
                    </th><th rowspan="1" colspan="1">
                      <italic><tp:taxon-name><tp:taxon-name-part taxon-name-part-type="genus" reg="Lycodon">L.</tp:taxon-name-part> <tp:taxon-name-part taxon-name-part-type="species" reg="hypsirhinoides">hypsirhinoides</tp:taxon-name-part></tp:taxon-name></italic>
                    </th><th rowspan="1" colspan="1">
                      <italic><tp:taxon-name><tp:taxon-name-part taxon-name-part-type="genus" reg="Lycodon">L.</tp:taxon-name-part> <tp:taxon-name-part taxon-name-part-type="species" reg="mackinnoni">mackinnoni</tp:taxon-name-part></tp:taxon-name></italic>
                    </th><th rowspan="1" colspan="1">
                      <italic><tp:taxon-name><tp:taxon-name-part taxon-name-part-type="genus" reg="Lycodon">L.</tp:taxon-name-part> <tp:taxon-name-part taxon-name-part-type="species" reg="nympha">nympha</tp:taxon-name-part></tp:taxon-name></italic>
                    </th><th rowspan="1" colspan="1">
                      <italic><tp:taxon-name><tp:taxon-name-part taxon-name-part-type="genus" reg="Lycodon">L.</tp:taxon-name-part> <tp:taxon-name-part taxon-name-part-type="species" reg="striatus">striatus</tp:taxon-name-part></tp:taxon-name></italic>
                    </th><th rowspan="1" colspan="1">
                      <italic><tp:taxon-name><tp:taxon-name-part taxon-name-part-type="genus" reg="Lycodon">L.</tp:taxon-name-part> <tp:taxon-name-part taxon-name-part-type="species" reg="tiwarii">tiwarii</tp:taxon-name-part></tp:taxon-name></italic>
                    </th><th rowspan="1" colspan="1">
                      <italic><tp:taxon-name><tp:taxon-name-part taxon-name-part-type="genus" reg="Lycodon">L.</tp:taxon-name-part> <tp:taxon-name-part taxon-name-part-type="species" reg="travancoricus">travancoricus</tp:taxon-name-part></tp:taxon-name></italic>
                    </th></tr><tr><td rowspan="1" colspan="1">
                      <abbrev xmlns:xlink="http://www.w3.org/1999/xlink" xlink:title="total length" id="ABBRID0EA2CI" xlink:type="simple">TL</abbrev>
                    </td><td rowspan="1" colspan="1">522</td><td rowspan="1" colspan="1">543</td><td rowspan="1" colspan="1">520</td><td rowspan="1" colspan="1">1150</td><td rowspan="1" colspan="1">717 ♂, 563 ♀</td><td rowspan="1" colspan="1">365</td><td rowspan="1" colspan="1">574</td><td rowspan="1" colspan="1">432</td><td rowspan="1" colspan="1">790</td><td rowspan="1" colspan="1">600 ♂, 625 ♀</td></tr><tr><td rowspan="1" colspan="1">
                      <abbrev xmlns:xlink="http://www.w3.org/1999/xlink" xlink:title="number of maxillary teeth / alveoli" id="ABBRID0EH3CI" xlink:type="simple">Teeth max</abbrev>
                    </td><td rowspan="1" colspan="1"/><td rowspan="1" colspan="1"/><td rowspan="1" colspan="1"/><td rowspan="1" colspan="1"/><td rowspan="1" colspan="1"/><td rowspan="1" colspan="1"/><td rowspan="1" colspan="1">
                      <bold>8–10</bold>
                    </td><td rowspan="1" colspan="1"/><td rowspan="1" colspan="1"/><td rowspan="1" colspan="1"/></tr><tr><td rowspan="1" colspan="1">
                      <abbrev xmlns:xlink="http://www.w3.org/1999/xlink" xlink:title="supralabials" id="ABBRID0ER4CI" xlink:type="simple">SL</abbrev>
                    </td><td rowspan="1" colspan="1">
                      <bold>9</bold>
                    </td><td rowspan="1" colspan="1">
                      <bold>9</bold>
                    </td><td rowspan="1" colspan="1">
                      <bold>9</bold>
                    </td><td rowspan="1" colspan="1">8 (7,9)</td><td rowspan="1" colspan="1">
                      <bold>9</bold>
                    </td><td rowspan="1" colspan="1">8 (7)</td><td rowspan="1" colspan="1">7 (8 or 6)</td><td rowspan="1" colspan="1">
                      <bold>9</bold>
                    </td><td rowspan="1" colspan="1"/><td rowspan="1" colspan="1">
                      <bold>9</bold>
                    </td></tr><tr><td rowspan="1" colspan="1"><abbrev xmlns:xlink="http://www.w3.org/1999/xlink" xlink:title="supralabials" id="ABBRID0EK6CI" xlink:type="simple">SL</abbrev>/orbit</td><td rowspan="1" colspan="1">3–5</td><td rowspan="1" colspan="1">3–5</td><td rowspan="1" colspan="1">3–5</td><td rowspan="1" colspan="1">3–5 (3–4)</td><td rowspan="1" colspan="1">3–5</td><td rowspan="1" colspan="1">3–5</td><td rowspan="1" colspan="1">3–4</td><td rowspan="1" colspan="1">3–5</td><td rowspan="1" colspan="1"/><td rowspan="1" colspan="1">3–5</td></tr><tr><td rowspan="1" colspan="1">
                      <abbrev xmlns:xlink="http://www.w3.org/1999/xlink" xlink:title="infralabials" id="ABBRID0ERADI" xlink:type="simple">IL</abbrev>
                    </td><td rowspan="1" colspan="1">10 or 11</td><td rowspan="1" colspan="1">11</td><td rowspan="1" colspan="1">10</td><td rowspan="1" colspan="1"/><td rowspan="1" colspan="1">10</td><td rowspan="1" colspan="1">
                      <bold>8</bold>
                    </td><td rowspan="1" colspan="1"/><td rowspan="1" colspan="1">
                      <bold>11</bold>
                    </td><td rowspan="1" colspan="1"/><td rowspan="1" colspan="1"/></tr><tr><td rowspan="1" colspan="1">
                      <abbrev xmlns:xlink="http://www.w3.org/1999/xlink" xlink:title="preoculars" id="ABBRID0E5BDI" xlink:type="simple">PreOc</abbrev>
                    </td><td rowspan="1" colspan="1">1</td><td rowspan="1" colspan="1">1</td><td rowspan="1" colspan="1">1</td><td rowspan="1" colspan="1">1</td><td rowspan="1" colspan="1">1</td><td rowspan="1" colspan="1">1</td><td rowspan="1" colspan="1">1 or 2</td><td rowspan="1" colspan="1">1</td><td rowspan="1" colspan="1"/><td rowspan="1" colspan="1">1</td></tr><tr><td rowspan="1" colspan="1">
                      <abbrev xmlns:xlink="http://www.w3.org/1999/xlink" xlink:title="postoculars" id="ABBRID0EFDDI" xlink:type="simple">PostOc</abbrev>
                    </td><td rowspan="1" colspan="1">2 or 3</td><td rowspan="1" colspan="1">2</td><td rowspan="1" colspan="1">2</td><td rowspan="1" colspan="1">2 (1)</td><td rowspan="1" colspan="1">2</td><td rowspan="1" colspan="1">2</td><td rowspan="1" colspan="1">2</td><td rowspan="1" colspan="1">2</td><td rowspan="1" colspan="1"/><td rowspan="1" colspan="1">2</td></tr><tr><td rowspan="1" colspan="1">
                      <abbrev xmlns:xlink="http://www.w3.org/1999/xlink" xlink:title="loreals" id="ABBRID0EMEDI" xlink:type="simple">Lor</abbrev>
                    </td><td rowspan="1" colspan="1">1/1 (except Holotype 2/2)</td><td rowspan="1" colspan="1">1</td><td rowspan="1" colspan="1">1</td><td rowspan="1" colspan="1">1</td><td rowspan="1" colspan="1">1</td><td rowspan="1" colspan="1">1 (0 in <xref ref-type="bibr" rid="B71">Wall 1906</xref>)</td><td rowspan="1" colspan="1">1</td><td rowspan="1" colspan="1">1</td><td rowspan="1" colspan="1"/><td rowspan="1" colspan="1">1</td></tr><tr><td rowspan="1" colspan="1"><abbrev xmlns:xlink="http://www.w3.org/1999/xlink" xlink:title="loreals" id="ABBRID0EYFDI" xlink:type="simple">Lor</abbrev>/eye</td><td rowspan="1" colspan="1"/><td rowspan="1" colspan="1">
                      <bold>no</bold>
                    </td><td rowspan="1" colspan="1">
                      <bold>no</bold>
                    </td><td rowspan="1" colspan="1">
                      <bold>no</bold>
                    </td><td rowspan="1" colspan="1">
                      <bold>no</bold>
                    </td><td rowspan="1" colspan="1">
                      <bold>no</bold>
                    </td><td rowspan="1" colspan="1">yes</td><td rowspan="1" colspan="1">
                      <bold>no</bold>
                    </td><td rowspan="1" colspan="1"/><td rowspan="1" colspan="1">
                      <bold>no</bold>
                    </td></tr><tr><td rowspan="1" colspan="1">
                      <abbrev xmlns:xlink="http://www.w3.org/1999/xlink" xlink:title="number of anterior temporals" id="ABBRID0EUHDI" xlink:type="simple">Atem</abbrev>
                    </td><td rowspan="1" colspan="1">2</td><td rowspan="1" colspan="1">2 (3)</td><td rowspan="1" colspan="1">2 (1)</td><td rowspan="1" colspan="1">2 or irregular</td><td rowspan="1" colspan="1">2</td><td rowspan="1" colspan="1">1 or 2</td><td rowspan="1" colspan="1">2</td><td rowspan="1" colspan="1">2 rarely 1</td><td rowspan="1" colspan="1"/><td rowspan="1" colspan="1">2 or 3</td></tr><tr><td rowspan="1" colspan="1">
                      <abbrev xmlns:xlink="http://www.w3.org/1999/xlink" xlink:title="number of posterior temporals" id="ABBRID0E2IDI" xlink:type="simple">PTem</abbrev>
                    </td><td rowspan="1" colspan="1">3+4</td><td rowspan="1" colspan="1">3 (rarely 2)</td><td rowspan="1" colspan="1">3 (rarely 2)</td><td rowspan="1" colspan="1">2 or irregular</td><td rowspan="1" colspan="1">3</td><td rowspan="1" colspan="1">2 or 3</td><td rowspan="1" colspan="1">2 or 3</td><td rowspan="1" colspan="1">3 rarely 2</td><td rowspan="1" colspan="1"/><td rowspan="1" colspan="1">3</td></tr><tr><td rowspan="1" colspan="1">
                      <abbrev xmlns:xlink="http://www.w3.org/1999/xlink" xlink:title="dorsal scale rows" id="ABBRID0ECKDI" xlink:type="simple">DSR</abbrev>
                    </td><td rowspan="1" colspan="1">17-17-15</td><td rowspan="1" colspan="1">17-17-15</td><td rowspan="1" colspan="1">17-17-15</td><td rowspan="1" colspan="1">17-17 (19)-15</td><td rowspan="1" colspan="1">17-17-15</td><td rowspan="1" colspan="1">17-17-15</td><td rowspan="1" colspan="1">
                      <bold>13-13-13</bold>
                    </td><td rowspan="1" colspan="1">17-17-15</td><td rowspan="1" colspan="1">?-17-15</td><td rowspan="1" colspan="1">17-17-15</td></tr><tr><td rowspan="1" colspan="1">
                      <abbrev xmlns:xlink="http://www.w3.org/1999/xlink" xlink:title="number of ventral scales" id="ABBRID0EMLDI" xlink:type="simple">Ven</abbrev>
                    </td><td rowspan="1" colspan="1"><bold>174–186 ♂, 186–204</bold> ♀</td><td rowspan="1" colspan="1">210-224</td><td rowspan="1" colspan="1">
                      <bold>165-183</bold>
                    </td><td rowspan="1" colspan="1">205-220</td><td rowspan="1" colspan="1"><bold>188–202 ♂, 199–210</bold> ♀</td><td rowspan="1" colspan="1">
                      <bold>163- 187</bold>
                    </td><td rowspan="1" colspan="1">
                      <bold>200-243</bold>
                    </td><td rowspan="1" colspan="1">
                      <bold>153-178</bold>
                    </td><td rowspan="1" colspan="1">218-237</td><td rowspan="1" colspan="1">
                      <bold>176-206</bold>
                    </td></tr><tr><td rowspan="1" colspan="1">
                      <abbrev xmlns:xlink="http://www.w3.org/1999/xlink" xlink:title="precloacal (or cloacal) plate" id="ABBRID0EKNDI" xlink:type="simple">Prec</abbrev>
                    </td><td rowspan="1" colspan="1">divided (except holotype)</td><td rowspan="1" colspan="1">
                      <bold>divided</bold>
                    </td><td rowspan="1" colspan="1">
                      <bold>divided</bold>
                    </td><td rowspan="1" colspan="1">single</td><td rowspan="1" colspan="1">
                      <bold>divided</bold>
                    </td><td rowspan="1" colspan="1">
                      <bold>divided</bold>
                    </td><td rowspan="1" colspan="1">
                      <bold>divided</bold>
                    </td><td rowspan="1" colspan="1">
                      <bold>divided</bold>
                    </td><td rowspan="1" colspan="1">
                      <bold>divided</bold>
                    </td><td rowspan="1" colspan="1">single</td></tr><tr><td rowspan="1" colspan="1">Subc</td><td rowspan="1" colspan="1"><bold>63–73</bold> ♂, <bold>60–74</bold> ♀</td><td rowspan="1" colspan="1">
                      <bold>65-72</bold>
                    </td><td rowspan="1" colspan="1">
                      <bold>53-63</bold>
                    </td><td rowspan="1" colspan="1">
                      <bold>98-111</bold>
                    </td><td rowspan="1" colspan="1"><bold>68–75 ♂, 61–68</bold> ♀</td><td rowspan="1" colspan="1">
                      <bold>48-56</bold>
                    </td><td rowspan="1" colspan="1">
                      <bold>65-88</bold>
                    </td><td rowspan="1" colspan="1">
                      <bold>42-66</bold>
                    </td><td rowspan="1" colspan="1">61-102</td><td rowspan="1" colspan="1">64-76</td></tr><tr><td rowspan="1" colspan="1">
                      <abbrev xmlns:xlink="http://www.w3.org/1999/xlink" xlink:title="scalation of the body" id="ABBRID0EERDI" xlink:type="simple">BodySc</abbrev>
                    </td><td rowspan="1" colspan="1">smooth</td><td rowspan="1" colspan="1">smooth <bold>with single apical pit</bold></td><td rowspan="1" colspan="1">smooth</td><td rowspan="1" colspan="1"><bold>9 dorsal rows keeled</bold>, 5 rows at each side smoot</td><td rowspan="1" colspan="1">smooth</td><td rowspan="1" colspan="1">smooth</td><td rowspan="1" colspan="1">
                      <bold>keeled</bold>
                    </td><td rowspan="1" colspan="1">smooth</td><td rowspan="1" colspan="1"/><td rowspan="1" colspan="1">smooth</td></tr></tbody></table></table-wrap><table-wrap id="T7" position="float" orientation="portrait"><label>Table 7.</label><caption><p>Measurements (in mm), dentition and scalation data of <italic><tp:taxon-name><tp:taxon-name-part taxon-name-part-type="genus" reg="Lycodon">Lycodon</tp:taxon-name-part></tp:taxon-name></italic> species from the Philippines. Data taken from <xref ref-type="bibr" rid="B22">Griffin (1909)</xref>, <xref ref-type="bibr" rid="B60">Taylor (1922)</xref>, <xref ref-type="bibr" rid="B34">Leviton (1965)</xref>, <xref ref-type="bibr" rid="B49">Ota and Ross (1994)</xref>, <xref ref-type="bibr" rid="B31">Lanza (1999)</xref>, <xref ref-type="bibr" rid="B20">Gaulke (2002)</xref>, and <xref ref-type="bibr" rid="B21">Gaulke et al (2003)</xref>; distinguishing characters are marked in bold. For abbreviations see Materials and methods.</p></caption><table id="TID0EE5AK" rules="all"><tbody><tr><th rowspan="1" colspan="1"/><th rowspan="1" colspan="1">
                      <italic><tp:taxon-name><tp:taxon-name-part taxon-name-part-type="genus" reg="Lycodon">L.</tp:taxon-name-part> <tp:taxon-name-part taxon-name-part-type="species" reg="alcalai">alcalai</tp:taxon-name-part></tp:taxon-name></italic>
                    </th><th rowspan="1" colspan="1">
                      <italic><tp:taxon-name><tp:taxon-name-part taxon-name-part-type="genus" reg="Lycodon">L.</tp:taxon-name-part> <tp:taxon-name-part taxon-name-part-type="species" reg="bibonius">bibonius</tp:taxon-name-part></tp:taxon-name></italic>
                    </th><th rowspan="1" colspan="1">
                      <italic><tp:taxon-name><tp:taxon-name-part taxon-name-part-type="genus" reg="Lycodon">L.</tp:taxon-name-part> <tp:taxon-name-part taxon-name-part-type="species" reg="chrysoprateros">chrysoprateros</tp:taxon-name-part></tp:taxon-name></italic>
                    </th><th rowspan="1" colspan="1">
                      <italic><tp:taxon-name><tp:taxon-name-part taxon-name-part-type="genus" reg="Lycodon">L.</tp:taxon-name-part> <tp:taxon-name-part taxon-name-part-type="species" reg="dumerilii">dumerilii</tp:taxon-name-part></tp:taxon-name></italic>
                    </th><th rowspan="1" colspan="1">
                      <italic><tp:taxon-name><tp:taxon-name-part taxon-name-part-type="genus" reg="Lycodon">L.</tp:taxon-name-part> <tp:taxon-name-part taxon-name-part-type="species" reg="fausti">fausti</tp:taxon-name-part></tp:taxon-name></italic>
                    </th><th rowspan="1" colspan="1">
                      <italic><tp:taxon-name><tp:taxon-name-part taxon-name-part-type="genus" reg="Lycodon">L.</tp:taxon-name-part> <tp:taxon-name-part taxon-name-part-type="species" reg="ferroni">ferroni</tp:taxon-name-part></tp:taxon-name></italic>
                    </th><th rowspan="1" colspan="1">
                      <italic><tp:taxon-name><tp:taxon-name-part taxon-name-part-type="genus" reg="Lycodon">L.</tp:taxon-name-part> <tp:taxon-name-part taxon-name-part-type="species" reg="muelleri">muelleri</tp:taxon-name-part></tp:taxon-name></italic>
                    </th><th rowspan="1" colspan="1">
                      <italic><tp:taxon-name><tp:taxon-name-part taxon-name-part-type="genus" reg="Lycodon">L.</tp:taxon-name-part> <tp:taxon-name-part taxon-name-part-type="species" reg="philipinus">philipinus</tp:taxon-name-part></tp:taxon-name></italic>
                    </th><th rowspan="1" colspan="1">
                      <italic><tp:taxon-name><tp:taxon-name-part taxon-name-part-type="genus" reg="Lycodon">L.</tp:taxon-name-part> <tp:taxon-name-part taxon-name-part-type="species" reg="solivagus">solivagus</tp:taxon-name-part></tp:taxon-name></italic>
                    </th><th rowspan="1" colspan="1">
                      <italic><tp:taxon-name><tp:taxon-name-part taxon-name-part-type="genus" reg="Lycodon">L.</tp:taxon-name-part> <tp:taxon-name-part taxon-name-part-type="species" reg="tessellatus">tessellatus</tp:taxon-name-part></tp:taxon-name></italic>
                    </th></tr><tr><td rowspan="1" colspan="1">
                      <abbrev xmlns:xlink="http://www.w3.org/1999/xlink" xlink:title="total length" id="ABBRID0E4YDI" xlink:type="simple">TL</abbrev>
                    </td><td rowspan="1" colspan="1">787 ♂</td><td rowspan="1" colspan="1">511</td><td rowspan="1" colspan="1">727</td><td rowspan="1" colspan="1">547 ♂, 521 ♀</td><td rowspan="1" colspan="1">337</td><td rowspan="1" colspan="1">382</td><td rowspan="1" colspan="1">302 ♂, 204 ♀</td><td rowspan="1" colspan="1">486</td><td rowspan="1" colspan="1">946</td><td rowspan="1" colspan="1">900</td></tr><tr><td rowspan="1" colspan="1">
                      <abbrev xmlns:xlink="http://www.w3.org/1999/xlink" xlink:title="number of maxillary teeth / alveoli" id="ABBRID0EE1DI" xlink:type="simple">Teeth max</abbrev>
                    </td><td rowspan="1" colspan="1">11–13</td><td rowspan="1" colspan="1">11–14</td><td rowspan="1" colspan="1">11–13</td><td rowspan="1" colspan="1">13–15</td><td rowspan="1" colspan="1">13</td><td rowspan="1" colspan="1">
                      <bold>12</bold>
                    </td><td rowspan="1" colspan="1">14–15</td><td rowspan="1" colspan="1">
                      <bold>8</bold>
                    </td><td rowspan="1" colspan="1">11–13</td><td rowspan="1" colspan="1"/></tr><tr><td rowspan="1" colspan="1">
                      <abbrev xmlns:xlink="http://www.w3.org/1999/xlink" xlink:title="supralabials" id="ABBRID0ER2DI" xlink:type="simple">SL</abbrev>
                    </td><td rowspan="1" colspan="1">
                      <bold>9</bold>
                    </td><td rowspan="1" colspan="1">7–9</td><td rowspan="1" colspan="1">
                      <bold>9</bold>
                    </td><td rowspan="1" colspan="1">11–13</td><td rowspan="1" colspan="1">
                      <bold>9</bold>
                    </td><td rowspan="1" colspan="1">
                      <bold>10</bold>
                    </td><td rowspan="1" colspan="1">
                      <bold>9</bold>
                    </td><td rowspan="1" colspan="1">
                      <bold>7</bold>
                    </td><td rowspan="1" colspan="1">
                      <bold>9</bold>
                    </td><td rowspan="1" colspan="1">8 or 9</td></tr><tr><td rowspan="1" colspan="1"><abbrev xmlns:xlink="http://www.w3.org/1999/xlink" xlink:title="supralabials" id="ABBRID0EN4DI" xlink:type="simple">SL</abbrev>/orbit</td><td rowspan="1" colspan="1">4–5</td><td rowspan="1" colspan="1">3–5 (4–5)</td><td rowspan="1" colspan="1">3–5</td><td rowspan="1" colspan="1">4–5</td><td rowspan="1" colspan="1">4–5</td><td rowspan="1" colspan="1">4–6</td><td rowspan="1" colspan="1">4–5</td><td rowspan="1" colspan="1">3–4</td><td rowspan="1" colspan="1">4–5</td><td rowspan="1" colspan="1">4–5</td></tr><tr><td rowspan="1" colspan="1">
                      <abbrev xmlns:xlink="http://www.w3.org/1999/xlink" xlink:title="infralabials" id="ABBRID0EU5DI" xlink:type="simple">IL</abbrev>
                    </td><td rowspan="1" colspan="1">10</td><td rowspan="1" colspan="1">9 or 10</td><td rowspan="1" colspan="1">10</td><td rowspan="1" colspan="1">9 or 10</td><td rowspan="1" colspan="1">9 or 10</td><td rowspan="1" colspan="1">10</td><td rowspan="1" colspan="1">10</td><td rowspan="1" colspan="1">
                      <bold>7</bold>
                    </td><td rowspan="1" colspan="1">10</td><td rowspan="1" colspan="1"/></tr><tr><td rowspan="1" colspan="1">
                      <abbrev xmlns:xlink="http://www.w3.org/1999/xlink" xlink:title="preoculars" id="ABBRID0E56DI" xlink:type="simple">PreOc</abbrev>
                    </td><td rowspan="1" colspan="1">
                      <bold>2</bold>
                    </td><td rowspan="1" colspan="1">
                      <bold>2</bold>
                    </td><td rowspan="1" colspan="1">
                      <bold>2</bold>
                    </td><td rowspan="1" colspan="1">1 or 2</td><td rowspan="1" colspan="1">
                      <bold>2</bold>
                    </td><td rowspan="1" colspan="1">
                      <bold>2</bold>
                    </td><td rowspan="1" colspan="1">1 or 2</td><td rowspan="1" colspan="1">0 or 1</td><td rowspan="1" colspan="1">
                      <bold>2</bold>
                    </td><td rowspan="1" colspan="1">1</td></tr><tr><td rowspan="1" colspan="1">
                      <abbrev xmlns:xlink="http://www.w3.org/1999/xlink" xlink:title="postoculars" id="ABBRID0EYBAK" xlink:type="simple">PostOc</abbrev>
                    </td><td rowspan="1" colspan="1">
                      <bold>3</bold>
                    </td><td rowspan="1" colspan="1">2 or 3</td><td rowspan="1" colspan="1">2 or 3</td><td rowspan="1" colspan="1">2</td><td rowspan="1" colspan="1">
                      <bold>3</bold>
                    </td><td rowspan="1" colspan="1">2</td><td rowspan="1" colspan="1">2 or 3</td><td rowspan="1" colspan="1">2 or 3</td><td rowspan="1" colspan="1">2 or 3</td><td rowspan="1" colspan="1">2</td></tr><tr><td rowspan="1" colspan="1">
                      <abbrev xmlns:xlink="http://www.w3.org/1999/xlink" xlink:title="loreals" id="ABBRID0EFDAK" xlink:type="simple">Lor</abbrev>
                    </td><td rowspan="1" colspan="1">1</td><td rowspan="1" colspan="1">1</td><td rowspan="1" colspan="1">1</td><td rowspan="1" colspan="1">1</td><td rowspan="1" colspan="1">1</td><td rowspan="1" colspan="1">1</td><td rowspan="1" colspan="1">1</td><td rowspan="1" colspan="1">1</td><td rowspan="1" colspan="1">1</td><td rowspan="1" colspan="1">1</td></tr><tr><td rowspan="1" colspan="1"><abbrev xmlns:xlink="http://www.w3.org/1999/xlink" xlink:title="loreals" id="ABBRID0EMEAK" xlink:type="simple">Lor</abbrev>/eye</td><td rowspan="1" colspan="1">
                      <bold>no</bold>
                    </td><td rowspan="1" colspan="1">
                      <bold>no</bold>
                    </td><td rowspan="1" colspan="1">
                      <bold>no</bold>
                    </td><td rowspan="1" colspan="1"><bold>no</bold> (only when fused with <abbrev xmlns:xlink="http://www.w3.org/1999/xlink" xlink:title="preoculars" id="ABBRID0EIFAK" xlink:type="simple">PreOc</abbrev>)</td><td rowspan="1" colspan="1"/><td rowspan="1" colspan="1">
                      <bold>no</bold>
                    </td><td rowspan="1" colspan="1">
                      <bold>no</bold>
                    </td><td rowspan="1" colspan="1">yes</td><td rowspan="1" colspan="1">
                      <bold>no</bold>
                    </td><td rowspan="1" colspan="1">
                      <bold>no</bold>
                    </td></tr><tr><td rowspan="1" colspan="1">
                      <abbrev xmlns:xlink="http://www.w3.org/1999/xlink" xlink:title="number of anterior temporals" id="ABBRID0EPGAK" xlink:type="simple">Atem</abbrev>
                    </td><td rowspan="1" colspan="1">2</td><td rowspan="1" colspan="1">2+3</td><td rowspan="1" colspan="1">2+3+4</td><td rowspan="1" colspan="1">2</td><td rowspan="1" colspan="1">2</td><td rowspan="1" colspan="1">2</td><td rowspan="1" colspan="1">2</td><td rowspan="1" colspan="1">2</td><td rowspan="1" colspan="1">2</td><td rowspan="1" colspan="1">2</td></tr><tr><td rowspan="1" colspan="1">
                      <abbrev xmlns:xlink="http://www.w3.org/1999/xlink" xlink:title="number of posterior temporals" id="ABBRID0EWHAK" xlink:type="simple">PTem</abbrev>
                    </td><td rowspan="1" colspan="1">3</td><td rowspan="1" colspan="1">2+3+3</td><td rowspan="1" colspan="1">2+3+3</td><td rowspan="1" colspan="1">3</td><td rowspan="1" colspan="1">3 or 2</td><td rowspan="1" colspan="1">3+4</td><td rowspan="1" colspan="1">3+4</td><td rowspan="1" colspan="1">3</td><td rowspan="1" colspan="1">3</td><td rowspan="1" colspan="1">2 or 3</td></tr><tr><td rowspan="1" colspan="1">
                      <abbrev xmlns:xlink="http://www.w3.org/1999/xlink" xlink:title="dorsal scale rows" id="ABBRID0E4IAK" xlink:type="simple">DSR</abbrev>
                    </td><td rowspan="1" colspan="1"><bold>19</bold>-17-15</td><td rowspan="1" colspan="1"><bold>19</bold>-17-15</td><td rowspan="1" colspan="1"><bold>19</bold>-17-15</td><td rowspan="1" colspan="1"><bold>19</bold>-17-15</td><td rowspan="1" colspan="1"><bold>19</bold>- 17- 15</td><td rowspan="1" colspan="1"><bold>19</bold>-17-15</td><td rowspan="1" colspan="1">19-17-15</td><td rowspan="1" colspan="1">
                      <bold>15</bold>
                    </td><td rowspan="1" colspan="1"><bold>19</bold>-17-15</td><td rowspan="1" colspan="1">17 or 21</td></tr><tr><td rowspan="1" colspan="1">
                      <abbrev xmlns:xlink="http://www.w3.org/1999/xlink" xlink:title="number of ventral scales" id="ABBRID0E3KAK" xlink:type="simple">Ven</abbrev>
                    </td><td rowspan="1" colspan="1">
                      <bold>203-207</bold>
                    </td><td rowspan="1" colspan="1">204-212</td><td rowspan="1" colspan="1">
                      <bold>186-194</bold>
                    </td><td rowspan="1" colspan="1">195-221</td><td rowspan="1" colspan="1">207 or 215</td><td rowspan="1" colspan="1">
                      <bold>203</bold>
                    </td><td rowspan="1" colspan="1">205-213</td><td rowspan="1" colspan="1">216-225</td><td rowspan="1" colspan="1">
                      <bold>198-203</bold>
                    </td><td rowspan="1" colspan="1">
                      <bold>222-232</bold>
                    </td></tr><tr><td rowspan="1" colspan="1">
                      <abbrev xmlns:xlink="http://www.w3.org/1999/xlink" xlink:title="precloacal (or cloacal) plate" id="ABBRID0ESMAK" xlink:type="simple">Prec</abbrev>
                    </td><td rowspan="1" colspan="1">single</td><td rowspan="1" colspan="1">single</td><td rowspan="1" colspan="1">single</td><td rowspan="1" colspan="1">single</td><td rowspan="1" colspan="1">single</td><td rowspan="1" colspan="1">single</td><td rowspan="1" colspan="1">single</td><td rowspan="1" colspan="1">single</td><td rowspan="1" colspan="1">single</td><td rowspan="1" colspan="1">
                      <bold>divided</bold>
                    </td></tr><tr><td rowspan="1" colspan="1">Subc</td><td rowspan="1" colspan="1">
                      <bold>108-126</bold>
                    </td><td rowspan="1" colspan="1">
                      <bold>110-120</bold>
                    </td><td rowspan="1" colspan="1">
                      <bold>111-117</bold>
                    </td><td rowspan="1" colspan="1">
                      <bold>111-120</bold>
                    </td><td rowspan="1" colspan="1">
                      <bold>135-148</bold>
                    </td><td rowspan="1" colspan="1">
                      <bold>109</bold>
                    </td><td rowspan="1" colspan="1">
                      <bold>112-117</bold>
                    </td><td rowspan="1" colspan="1">87-99</td><td rowspan="1" colspan="1">
                      <bold>112-115</bold>
                    </td><td rowspan="1" colspan="1">
                      <bold>56</bold>
                    </td></tr><tr><td rowspan="1" colspan="1">
                      <abbrev xmlns:xlink="http://www.w3.org/1999/xlink" xlink:title="scalation of the body" id="ABBRID0EZPAK" xlink:type="simple">BodySc</abbrev>
                    </td><td rowspan="1" colspan="1">smooth</td><td rowspan="1" colspan="1">smooth</td><td rowspan="1" colspan="1">smooth</td><td rowspan="1" colspan="1"/><td rowspan="1" colspan="1">smooth</td><td rowspan="1" colspan="1">smooth</td><td rowspan="1" colspan="1"/><td rowspan="1" colspan="1">smooth</td><td rowspan="1" colspan="1">smooth</td><td rowspan="1" colspan="1">smooth</td></tr></tbody></table></table-wrap><table-wrap id="T8" position="float" orientation="portrait"><label>Table 8.</label><caption><p>Measurements (in mm), dentition and scalation data of <italic><tp:taxon-name><tp:taxon-name-part taxon-name-part-type="genus" reg="Lycodon">Lycodon</tp:taxon-name-part></tp:taxon-name></italic> species from Sri Lanka, Malaysia, Japan and Indonesia. Data taken from <xref ref-type="bibr" rid="B5">Boulenger (1893)</xref>, <xref ref-type="bibr" rid="B58">Stejneger (1907)</xref>, <xref ref-type="bibr" rid="B57">Smith (1943)</xref>, <xref ref-type="bibr" rid="B67">Vogel et al. (2009)</xref>, <xref ref-type="bibr" rid="B24">Grismer et al. (2014)</xref>, and <xref ref-type="bibr" rid="B73">Wostl et al. (2017)</xref>; distinguishing characters are marked in bold. For abbreviations see Materials and methods.</p></caption><table id="TID0E62BK" rules="all"><tbody><tr><th rowspan="1" colspan="1"/><th rowspan="1" colspan="1">
                      <italic><tp:taxon-name><tp:taxon-name-part taxon-name-part-type="genus" reg="Lycodon">L.</tp:taxon-name-part> <tp:taxon-name-part taxon-name-part-type="species" reg="carinatus">carinatus</tp:taxon-name-part></tp:taxon-name></italic>
                    </th><th rowspan="1" colspan="1">
                      <italic><tp:taxon-name><tp:taxon-name-part taxon-name-part-type="genus" reg="Lycodon">L.</tp:taxon-name-part> <tp:taxon-name-part taxon-name-part-type="species" reg="cavernicolus">cavernicolus</tp:taxon-name-part></tp:taxon-name></italic>
                    </th><th rowspan="1" colspan="1">
                      <italic><tp:taxon-name><tp:taxon-name-part taxon-name-part-type="genus" reg="Lycodon">L.</tp:taxon-name-part> <tp:taxon-name-part taxon-name-part-type="species" reg="multifasciatus">multifasciatus</tp:taxon-name-part></tp:taxon-name></italic>
                    </th><th rowspan="1" colspan="1">
                      <italic><tp:taxon-name><tp:taxon-name-part taxon-name-part-type="genus" reg="Lycodon">L.</tp:taxon-name-part> <tp:taxon-name-part taxon-name-part-type="species" reg="orientalis">orientalis</tp:taxon-name-part></tp:taxon-name></italic>
                    </th><th rowspan="1" colspan="1">
                      <italic><tp:taxon-name><tp:taxon-name-part taxon-name-part-type="genus" reg="Lycodon">L.</tp:taxon-name-part> <tp:taxon-name-part taxon-name-part-type="species" reg="semicarinatus">semicarinatus</tp:taxon-name-part></tp:taxon-name></italic>
                    </th><th rowspan="1" colspan="1">
                      <italic><tp:taxon-name><tp:taxon-name-part taxon-name-part-type="genus" reg="Lycodon">L.</tp:taxon-name-part> <tp:taxon-name-part taxon-name-part-type="species" reg="sidiki">sidiki</tp:taxon-name-part></tp:taxon-name></italic>
                    </th><th rowspan="1" colspan="1">
                      <italic><tp:taxon-name><tp:taxon-name-part taxon-name-part-type="genus" reg="Lycodon">L.</tp:taxon-name-part> <tp:taxon-name-part taxon-name-part-type="species" reg="stormi">stormi</tp:taxon-name-part></tp:taxon-name></italic>
                    </th><th rowspan="1" colspan="1">
                      <italic><tp:taxon-name><tp:taxon-name-part taxon-name-part-type="genus" reg="Lycodon">L.</tp:taxon-name-part> <tp:taxon-name-part taxon-name-part-type="species" reg="tristrigatus">tristrigatus</tp:taxon-name-part></tp:taxon-name></italic>
                    </th></tr><tr><td rowspan="1" colspan="1">
                      <abbrev xmlns:xlink="http://www.w3.org/1999/xlink" xlink:title="total length" id="ABBRID0EIWAK" xlink:type="simple">TL</abbrev>
                    </td><td rowspan="1" colspan="1">730</td><td rowspan="1" colspan="1">508.2</td><td rowspan="1" colspan="1">700</td><td rowspan="1" colspan="1">660</td><td rowspan="1" colspan="1">1100</td><td rowspan="1" colspan="1">715</td><td rowspan="1" colspan="1">597</td><td rowspan="1" colspan="1">360</td></tr><tr><td rowspan="1" colspan="1">
                      <abbrev xmlns:xlink="http://www.w3.org/1999/xlink" xlink:title="number of maxillary teeth / alveoli" id="ABBRID0EJXAK" xlink:type="simple">Teeth max</abbrev>
                    </td><td rowspan="1" colspan="1"/><td rowspan="1" colspan="1"/><td rowspan="1" colspan="1"/><td rowspan="1" colspan="1">
                      <bold>10 or 11</bold>
                    </td><td rowspan="1" colspan="1"/><td rowspan="1" colspan="1">
                      <bold>7</bold>
                    </td><td rowspan="1" colspan="1"/><td rowspan="1" colspan="1">
                      <bold>8 or 10</bold>
                    </td></tr><tr><td rowspan="1" colspan="1">
                      <abbrev xmlns:xlink="http://www.w3.org/1999/xlink" xlink:title="supralabials" id="ABBRID0ETYAK" xlink:type="simple">SL</abbrev>
                    </td><td rowspan="1" colspan="1">8 or 9</td><td rowspan="1" colspan="1">
                      <bold>9 or 10</bold>
                    </td><td rowspan="1" colspan="1"/><td rowspan="1" colspan="1">8</td><td rowspan="1" colspan="1">8</td><td rowspan="1" colspan="1">8</td><td rowspan="1" colspan="1">8</td><td rowspan="1" colspan="1">
                      <bold>7</bold>
                    </td></tr><tr><td rowspan="1" colspan="1"><abbrev xmlns:xlink="http://www.w3.org/1999/xlink" xlink:title="supralabials" id="ABBRID0E1ZAK" xlink:type="simple">SL</abbrev>/orbit</td><td rowspan="1" colspan="1">3-5</td><td rowspan="1" colspan="1">4-6</td><td rowspan="1" colspan="1"/><td rowspan="1" colspan="1">3-5</td><td rowspan="1" colspan="1">3-5</td><td rowspan="1" colspan="1">3-5</td><td rowspan="1" colspan="1">3-4</td><td rowspan="1" colspan="1">3-4</td></tr><tr><td rowspan="1" colspan="1">
                      <abbrev xmlns:xlink="http://www.w3.org/1999/xlink" xlink:title="infralabials" id="ABBRID0E21AK" xlink:type="simple">IL</abbrev>
                    </td><td rowspan="1" colspan="1"/><td rowspan="1" colspan="1">10 or 11</td><td rowspan="1" colspan="1"/><td rowspan="1" colspan="1"/><td rowspan="1" colspan="1"/><td rowspan="1" colspan="1">10/9</td><td rowspan="1" colspan="1"/><td rowspan="1" colspan="1"/></tr><tr><td rowspan="1" colspan="1">
                      <abbrev xmlns:xlink="http://www.w3.org/1999/xlink" xlink:title="preoculars" id="ABBRID0E32AK" xlink:type="simple">PreOc</abbrev>
                    </td><td rowspan="1" colspan="1">1</td><td rowspan="1" colspan="1">1</td><td rowspan="1" colspan="1"/><td rowspan="1" colspan="1">
                      <bold>0</bold>
                    </td><td rowspan="1" colspan="1">1</td><td rowspan="1" colspan="1">
                      <bold>0</bold>
                    </td><td rowspan="1" colspan="1">1</td><td rowspan="1" colspan="1">
                      <bold>0</bold>
                    </td></tr><tr><td rowspan="1" colspan="1">
                      <abbrev xmlns:xlink="http://www.w3.org/1999/xlink" xlink:title="postoculars" id="ABBRID0EG4AK" xlink:type="simple">PostOc</abbrev>
                    </td><td rowspan="1" colspan="1">2</td><td rowspan="1" colspan="1">2</td><td rowspan="1" colspan="1"/><td rowspan="1" colspan="1">2</td><td rowspan="1" colspan="1">2</td><td rowspan="1" colspan="1">2</td><td rowspan="1" colspan="1">2</td><td rowspan="1" colspan="1">2</td></tr><tr><td rowspan="1" colspan="1">
                      <abbrev xmlns:xlink="http://www.w3.org/1999/xlink" xlink:title="loreals" id="ABBRID0EH5AK" xlink:type="simple">Lor</abbrev>
                    </td><td rowspan="1" colspan="1">1</td><td rowspan="1" colspan="1">1</td><td rowspan="1" colspan="1"/><td rowspan="1" colspan="1">1</td><td rowspan="1" colspan="1">1</td><td rowspan="1" colspan="1">1</td><td rowspan="1" colspan="1">1</td><td rowspan="1" colspan="1">1</td></tr><tr><td rowspan="1" colspan="1"><abbrev xmlns:xlink="http://www.w3.org/1999/xlink" xlink:title="loreals" id="ABBRID0EI6AK" xlink:type="simple">Lor</abbrev>/eye</td><td rowspan="1" colspan="1">
                      <bold>no</bold>
                    </td><td rowspan="1" colspan="1">yes</td><td rowspan="1" colspan="1">
                      <bold>no</bold>
                    </td><td rowspan="1" colspan="1">yes</td><td rowspan="1" colspan="1">
                      <bold>no</bold>
                    </td><td rowspan="1" colspan="1">yes</td><td rowspan="1" colspan="1">
                      <bold>no</bold>
                    </td><td rowspan="1" colspan="1">yes</td></tr><tr><td rowspan="1" colspan="1">
                      <abbrev xmlns:xlink="http://www.w3.org/1999/xlink" xlink:title="number of anterior temporals" id="ABBRID0EVABK" xlink:type="simple">Atem</abbrev>
                    </td><td rowspan="1" colspan="1">2</td><td rowspan="1" colspan="1">3 (2)</td><td rowspan="1" colspan="1"/><td rowspan="1" colspan="1">2</td><td rowspan="1" colspan="1">2</td><td rowspan="1" colspan="1">2</td><td rowspan="1" colspan="1">
                      <bold>1</bold>
                    </td><td rowspan="1" colspan="1">2</td></tr><tr><td rowspan="1" colspan="1">
                      <abbrev xmlns:xlink="http://www.w3.org/1999/xlink" xlink:title="number of posterior temporals" id="ABBRID0EZBBK" xlink:type="simple">PTem</abbrev>
                    </td><td rowspan="1" colspan="1">2 or 3</td><td rowspan="1" colspan="1">3 or 4</td><td rowspan="1" colspan="1"/><td rowspan="1" colspan="1">3</td><td rowspan="1" colspan="1">3</td><td rowspan="1" colspan="1">
                      <bold>2</bold>
                    </td><td rowspan="1" colspan="1">3</td><td rowspan="1" colspan="1">2 or 3</td></tr><tr><td rowspan="1" colspan="1">
                      <abbrev xmlns:xlink="http://www.w3.org/1999/xlink" xlink:title="dorsal scale rows" id="ABBRID0E4CBK" xlink:type="simple">DSR</abbrev>
                    </td><td rowspan="1" colspan="1">17 or 19-<bold>19</bold>-17</td><td rowspan="1" colspan="1">17-17-15</td><td rowspan="1" colspan="1">17-17-?</td><td rowspan="1" colspan="1">17</td><td rowspan="1" colspan="1">17</td><td rowspan="1" colspan="1">17-17-15</td><td rowspan="1" colspan="1">
                      <bold>19</bold>
                    </td><td rowspan="1" colspan="1">
                      <bold>15</bold>
                    </td></tr><tr><td rowspan="1" colspan="1">
                      <abbrev xmlns:xlink="http://www.w3.org/1999/xlink" xlink:title="number of ventral scales" id="ABBRID0EHEBK" xlink:type="simple">Ven</abbrev>
                    </td><td rowspan="1" colspan="1">
                      <bold>185-202</bold>
                    </td><td rowspan="1" colspan="1"><bold>245 ♂, 232</bold> ♀</td><td rowspan="1" colspan="1"><bold>232-237 ♂ 229-235</bold> ♀</td><td rowspan="1" colspan="1">
                      <bold>200-208</bold>
                    </td><td rowspan="1" colspan="1">211-234</td><td rowspan="1" colspan="1">
                      <bold>195</bold>
                    </td><td rowspan="1" colspan="1">217</td><td rowspan="1" colspan="1">
                      <bold>224</bold>
                    </td></tr><tr><td rowspan="1" colspan="1">
                      <abbrev xmlns:xlink="http://www.w3.org/1999/xlink" xlink:title="precloacal (or cloacal) plate" id="ABBRID0E1FBK" xlink:type="simple">Prec</abbrev>
                    </td><td rowspan="1" colspan="1">single</td><td rowspan="1" colspan="1">single</td><td rowspan="1" colspan="1"/><td rowspan="1" colspan="1">
                      <bold>divided</bold>
                    </td><td rowspan="1" colspan="1">single</td><td rowspan="1" colspan="1">
                      <bold>divided</bold>
                    </td><td rowspan="1" colspan="1">single</td><td rowspan="1" colspan="1">single</td></tr><tr><td rowspan="1" colspan="1">Subc</td><td rowspan="1" colspan="1">
                      <bold>51-64</bold>
                    </td><td rowspan="1" colspan="1"><bold>113 ♂, 92</bold> ♀</td><td rowspan="1" colspan="1"><bold>115-119 ♂ 106- 117</bold> ♀</td><td rowspan="1" colspan="1">
                      <bold>68-74</bold>
                    </td><td rowspan="1" colspan="1">
                      <bold>65-105</bold>
                    </td><td rowspan="1" colspan="1">
                      <bold>85</bold>
                    </td><td rowspan="1" colspan="1">
                      <bold>75</bold>
                    </td><td rowspan="1" colspan="1">
                      <bold>86</bold>
                    </td></tr><tr><td rowspan="1" colspan="1">
                      <abbrev xmlns:xlink="http://www.w3.org/1999/xlink" xlink:title="scalation of the body" id="ABBRID0EVIBK" xlink:type="simple">BodySc</abbrev>
                    </td><td rowspan="1" colspan="1">
                      <bold>strongly keeled</bold>
                    </td><td rowspan="1" colspan="1">
                      <bold>the 8 medial rows weakly keeled</bold>
                    </td><td rowspan="1" colspan="1">
                      <bold>keeled</bold>
                    </td><td rowspan="1" colspan="1">
                      <bold>scales with a very faint keel along their anterior half</bold>
                    </td><td rowspan="1" colspan="1"><bold>scales keeled along anterior half</bold> (4 outer rows smooth, other with a feeble though distinct keel on the basal half of each scale)</td><td rowspan="1" colspan="1">
                      <bold>keeled</bold>
                    </td><td rowspan="1" colspan="1">smooth</td><td rowspan="1" colspan="1">
                      <bold>keeled</bold>
                    </td></tr></tbody></table></table-wrap></tp:treatment-sec><tp:treatment-sec><!--Section generated to contain objects referenced in tp:taxon-treatment.--><app id="app1"><title>Appendix 1</title><p>
          <bold>Comparative specimens examined</bold>
        </p><p><italic><tp:taxon-name><tp:taxon-name-part taxon-name-part-type="genus" reg="Lycodon">Lycodon</tp:taxon-name-part> <tp:taxon-name-part taxon-name-part-type="species" reg="fasciatus">fasciatus</tp:taxon-name-part></tp:taxon-name></italic>. Vietnam: Quang Binh Province (<named-content xmlns:xlink="http://www.w3.org/1999/xlink" content-type="dwc:institutional_code" xlink:type="simple">ZFMK</named-content> 86448)</p><p><italic><tp:taxon-name><tp:taxon-name-part taxon-name-part-type="genus" reg="Lycodon">Lycodon</tp:taxon-name-part> <tp:taxon-name-part taxon-name-part-type="species" reg="fasciatus">fasciatus</tp:taxon-name-part></tp:taxon-name></italic>. Vietnam: Quang Binh Province (<named-content xmlns:xlink="http://www.w3.org/1999/xlink" content-type="dwc:institutional_code" xlink:type="simple">ZFMK</named-content> 86449)</p><p><italic><tp:taxon-name><tp:taxon-name-part taxon-name-part-type="genus" reg="Lycodon">Lycodon</tp:taxon-name-part> <tp:taxon-name-part taxon-name-part-type="species" reg="fasciatus">fasciatus</tp:taxon-name-part></tp:taxon-name></italic>. Vietnam: Quang Binh Province (<named-content xmlns:xlink="http://www.w3.org/1999/xlink" content-type="dwc:institutional_code" xlink:type="simple">ZFMK</named-content> 86450)</p><p><italic><tp:taxon-name><tp:taxon-name-part taxon-name-part-type="genus" reg="Lycodon">Lycodon</tp:taxon-name-part> <tp:taxon-name-part taxon-name-part-type="species" reg="futsingensis">futsingensis</tp:taxon-name-part></tp:taxon-name></italic>. Vietnam: Cao Bang (<abbrev xmlns:xlink="http://www.w3.org/1999/xlink" content-type="institution" xlink:title="Institute of Ecology and Biological Resources" id="ABBRID0EC1EK" xlink:type="simple">IEBR</abbrev> 4165)</p><p><italic><tp:taxon-name><tp:taxon-name-part taxon-name-part-type="genus" reg="Lycodon">Lycodon</tp:taxon-name-part> <tp:taxon-name-part taxon-name-part-type="species" reg="futsingensis">futsingensis</tp:taxon-name-part></tp:taxon-name></italic>. Vietnam: Cao Bang (<abbrev xmlns:xlink="http://www.w3.org/1999/xlink" content-type="institution" xlink:title="Institute of Ecology and Biological Resources" id="ABBRID0EU1EK" xlink:type="simple">IEBR</abbrev> 4170)</p><p><italic><tp:taxon-name><tp:taxon-name-part taxon-name-part-type="genus" reg="Lycodon">Lycodon</tp:taxon-name-part> <tp:taxon-name-part taxon-name-part-type="species" reg="futsingensis">futsingensis</tp:taxon-name-part></tp:taxon-name></italic>. Vietnam: Vinh Phuc (<named-content xmlns:xlink="http://www.w3.org/1999/xlink" content-type="dwc:institutional_code" xlink:type="simple">ZFMK</named-content> 89385)</p><p><italic><tp:taxon-name><tp:taxon-name-part taxon-name-part-type="genus" reg="Lycodon">Lycodon</tp:taxon-name-part> <tp:taxon-name-part taxon-name-part-type="species" reg="laoensis">laoensis</tp:taxon-name-part></tp:taxon-name></italic>. Cambodia: Phnom Penh (<named-content xmlns:xlink="http://www.w3.org/1999/xlink" content-type="dwc:institutional_code" xlink:type="simple">ZFMK</named-content> 54886)</p><p><italic><tp:taxon-name><tp:taxon-name-part taxon-name-part-type="genus" reg="Lycodon">Lycodon</tp:taxon-name-part> <tp:taxon-name-part taxon-name-part-type="species" reg="laoensis">laoensis</tp:taxon-name-part></tp:taxon-name></italic>. Vietnam: Dong Nai (<named-content xmlns:xlink="http://www.w3.org/1999/xlink" content-type="dwc:institutional_code" xlink:type="simple">ZFMK</named-content> 88928)</p><p><italic><tp:taxon-name><tp:taxon-name-part taxon-name-part-type="genus" reg="Lycodon">Lycodon</tp:taxon-name-part> <tp:taxon-name-part taxon-name-part-type="species" reg="meridionalis">meridionalis</tp:taxon-name-part></tp:taxon-name></italic>. Vietnam: Quang Ninh (<named-content xmlns:xlink="http://www.w3.org/1999/xlink" content-type="dwc:institutional_code" xlink:type="simple">ZFMK</named-content> 95193)</p><p><italic><tp:taxon-name><tp:taxon-name-part taxon-name-part-type="genus" reg="Lycodon">Lycodon</tp:taxon-name-part> <tp:taxon-name-part taxon-name-part-type="species" reg="meridionalis">meridionalis</tp:taxon-name-part></tp:taxon-name></italic>. Vietnam: Hai Phong (<named-content xmlns:xlink="http://www.w3.org/1999/xlink" content-type="dwc:institutional_code" xlink:type="simple">ZFMK</named-content> 94906)</p><p><italic><tp:taxon-name><tp:taxon-name-part taxon-name-part-type="genus" reg="Lycodon">Lycodon</tp:taxon-name-part> <tp:taxon-name-part taxon-name-part-type="species" reg="meridionalis">meridionalis</tp:taxon-name-part></tp:taxon-name></italic>. Vietnam: Bac Giang (<named-content xmlns:xlink="http://www.w3.org/1999/xlink" content-type="dwc:institutional_code" xlink:type="simple">ZFMK</named-content> 89389)</p><p><italic><tp:taxon-name><tp:taxon-name-part taxon-name-part-type="genus" reg="Lycodon">Lycodon</tp:taxon-name-part> <tp:taxon-name-part taxon-name-part-type="species" reg="meridionalis">meridionalis</tp:taxon-name-part></tp:taxon-name></italic>. Vietnam: Vinh Phuc (<named-content xmlns:xlink="http://www.w3.org/1999/xlink" content-type="dwc:institutional_code" xlink:type="simple">ZFMK</named-content> 89225)</p><p><italic><tp:taxon-name><tp:taxon-name-part taxon-name-part-type="genus" reg="Lycodon">Lycodon</tp:taxon-name-part> <tp:taxon-name-part taxon-name-part-type="species" reg="paucifasciatus">paucifasciatus</tp:taxon-name-part></tp:taxon-name></italic>. Vietnam: Quang Binh (<named-content xmlns:xlink="http://www.w3.org/1999/xlink" content-type="dwc:institutional_code" xlink:type="simple">ZFMK</named-content> 86452)</p><p><italic><tp:taxon-name><tp:taxon-name-part taxon-name-part-type="genus" reg="Lycodon">Lycodon</tp:taxon-name-part> <tp:taxon-name-part taxon-name-part-type="species" reg="paucifasciatus">paucifasciatus</tp:taxon-name-part></tp:taxon-name></italic>. Vietnam: Quang Binh (<named-content xmlns:xlink="http://www.w3.org/1999/xlink" content-type="dwc:institutional_code" xlink:type="simple">ZFMK</named-content> 80661)</p><p><italic><tp:taxon-name><tp:taxon-name-part taxon-name-part-type="genus" reg="Lycodon">Lycodon</tp:taxon-name-part> <tp:taxon-name-part taxon-name-part-type="species" reg="paucifasciatus">paucifasciatus</tp:taxon-name-part></tp:taxon-name></italic>. Vietnam: Quang Binh (<named-content xmlns:xlink="http://www.w3.org/1999/xlink" content-type="dwc:institutional_code" xlink:type="simple">ZFMK</named-content> 80662)</p><p><italic><tp:taxon-name><tp:taxon-name-part taxon-name-part-type="genus" reg="Lycodon">Lycodon</tp:taxon-name-part> <tp:taxon-name-part taxon-name-part-type="species" reg="subcinctus">subcinctus</tp:taxon-name-part></tp:taxon-name></italic>. Indonesia: Bali (<named-content xmlns:xlink="http://www.w3.org/1999/xlink" content-type="dwc:institutional_code" xlink:type="simple">ZFMK</named-content> 95499)</p><p><italic><tp:taxon-name><tp:taxon-name-part taxon-name-part-type="genus" reg="Lycodon">Lycodon</tp:taxon-name-part> <tp:taxon-name-part taxon-name-part-type="species" reg="subcinctus">subcinctus</tp:taxon-name-part></tp:taxon-name></italic>. Vietnam: Dong Nai (<named-content xmlns:xlink="http://www.w3.org/1999/xlink" content-type="dwc:institutional_code" xlink:type="simple">ZFMK</named-content> 91899)</p></app></tp:treatment-sec><ref-list><ref id="B75"><mixed-citation xmlns:xlink="http://www.w3.org/1999/xlink" xlink:type="simple"><person-group><name name-style="western"><surname>Zhang</surname><given-names>L</given-names></name><name name-style="western"><surname>Peng</surname><given-names>LF</given-names></name><name name-style="western"><surname>Yu</surname><given-names>L</given-names></name><name name-style="western"><surname>Wang</surname><given-names>ZP</given-names></name><name name-style="western"><surname>Huang</surname><given-names>LQ</given-names></name><name name-style="western"><surname>Huang</surname><given-names>S</given-names></name></person-group> (<year>2015</year>) <article-title>New Record of <italic><tp:taxon-name><tp:taxon-name-part taxon-name-part-type="genus">Lycodon</tp:taxon-name-part> <tp:taxon-name-part taxon-name-part-type="species">liuchengchaoi</tp:taxon-name-part></tp:taxon-name></italic> in Anhui.</article-title><source>Zoological Research</source><volume>36</volume>(<issue>1</issue>): <fpage>178</fpage>–<lpage>180</lpage>.</mixed-citation></ref><ref id="B33"><mixed-citation xmlns:xlink="http://www.w3.org/1999/xlink" xlink:type="simple"><person-group><name name-style="western"><surname>Lei</surname><given-names>J</given-names></name><name name-style="western"><surname>Sun</surname><given-names>X</given-names></name><name name-style="western"><surname>Jiang</surname><given-names>K</given-names></name><name name-style="western"><surname>Vogel</surname><given-names>G</given-names></name><name name-style="western"><surname>Booth</surname><given-names>DT</given-names></name><name name-style="western"><surname>Ding</surname><given-names>L</given-names></name></person-group> (<year>2014</year>) <article-title>Multilocus Phylogeny of <italic><tp:taxon-name><tp:taxon-name-part taxon-name-part-type="genus">Lycodon</tp:taxon-name-part></tp:taxon-name></italic> and the Taxonomic Revision of <italic><tp:taxon-name><tp:taxon-name-part taxon-name-part-type="genus">Oligodon</tp:taxon-name-part> <tp:taxon-name-part taxon-name-part-type="species">multizonatum</tp:taxon-name-part></tp:taxon-name></italic>.</article-title><source>Asian Herpetological Research</source><volume>5</volume>: <fpage>26</fpage>–<lpage>37</lpage>. <ext-link xlink:type="simple" ext-link-type="doi" xlink:href="10.3724/SP.J.1245.2014.00026">https://doi.org/10.3724/SP.J.1245.2014.00026</ext-link></mixed-citation></ref><ref id="B37"><mixed-citation xmlns:xlink="http://www.w3.org/1999/xlink" xlink:type="simple"><person-group><name name-style="western"><surname>Luu</surname><given-names>VQ</given-names></name><name name-style="western"><surname>Ziegler</surname><given-names>T</given-names></name><name name-style="western"><surname>Ha</surname><given-names>NV</given-names></name><name name-style="western"><surname>Le</surname><given-names>MD</given-names></name><name name-style="western"><surname>Hoang</surname><given-names>TT</given-names></name></person-group> (<year>2019</year>) <article-title>A new species of <italic><tp:taxon-name><tp:taxon-name-part taxon-name-part-type="genus">Lycodon</tp:taxon-name-part></tp:taxon-name></italic> Boie, 1826 (<tp:taxon-name><tp:taxon-name-part taxon-name-part-type="suborder">Serpentes</tp:taxon-name-part></tp:taxon-name>: <tp:taxon-name><tp:taxon-name-part taxon-name-part-type="family">Colubridae</tp:taxon-name-part></tp:taxon-name>) from Thanh Hoa Province, Vietnam.</article-title><source>Zootaxa</source><volume>4586</volume>(<issue>2</issue>): <fpage>261</fpage>–<lpage>277</lpage>. <ext-link xlink:type="simple" ext-link-type="doi" xlink:href="10.11646/zootaxa.4586.2.3">https://doi.org/10.11646/zootaxa.4586.2.3</ext-link></mixed-citation></ref><ref id="B13"><mixed-citation xmlns:xlink="http://www.w3.org/1999/xlink" xlink:type="simple"><person-group><name name-style="western"><surname>Daltry</surname><given-names>JC</given-names></name><name name-style="western"><surname>Wüster</surname><given-names>W</given-names></name></person-group> (<year>2002</year>) A new species of wolf snake (<tp:taxon-name><tp:taxon-name-part taxon-name-part-type="suborder">Serpentes</tp:taxon-name-part></tp:taxon-name>: <tp:taxon-name><tp:taxon-name-part taxon-name-part-type="family">Colubridae</tp:taxon-name-part></tp:taxon-name>: <italic><tp:taxon-name><tp:taxon-name-part taxon-name-part-type="genus">Lycodon</tp:taxon-name-part></tp:taxon-name></italic>) from the Cardamom Mountains, southwestern Cambodia. Herpetologica 58(4): 498–504. <ext-link xlink:type="simple" ext-link-type="doi" xlink:href="10.1655/0018-0831(2002)058[0498:ansows]2.0.co;2">https://doi.org/10.1655/0018-0831(2002)058[0498:ansows]2.0.co;2</ext-link></mixed-citation></ref><ref id="B15"><mixed-citation xmlns:xlink="http://www.w3.org/1999/xlink" xlink:type="simple"><person-group><name name-style="western"><surname>Do</surname><given-names>DT</given-names></name><name name-style="western"><surname>Ngo</surname><given-names>CD</given-names></name><name name-style="western"><surname>Ziegler</surname><given-names>T</given-names></name><name name-style="western"><surname>Nguyen</surname><given-names>TQ</given-names></name></person-group> (<year>2017</year>) <article-title>First record of <italic><tp:taxon-name><tp:taxon-name-part taxon-name-part-type="genus">Lycodon</tp:taxon-name-part> <tp:taxon-name-part taxon-name-part-type="species">cardamomensis</tp:taxon-name-part></tp:taxon-name></italic> Daltry &amp; Wüster, 2002, (<tp:taxon-name><tp:taxon-name-part taxon-name-part-type="order">Squamata</tp:taxon-name-part></tp:taxon-name>: <tp:taxon-name><tp:taxon-name-part taxon-name-part-type="family">Colubridae</tp:taxon-name-part></tp:taxon-name>) from Vietnam.</article-title><source>Russian Journal of Herpetology</source><volume>24</volume>(<issue>2</issue>): <fpage>167</fpage>–<lpage>170</lpage>.</mixed-citation></ref><ref id="B3"><mixed-citation xmlns:xlink="http://www.w3.org/1999/xlink" xlink:type="simple"><person-group><name name-style="western"><surname>Blanford</surname><given-names>WT</given-names></name></person-group> (<year>1878</year>) Notes on some <tp:taxon-name><tp:taxon-name-part taxon-name-part-type="class">Reptilia</tp:taxon-name-part></tp:taxon-name> from the Himalayas and Burma. Journal of the Asiatic Society of Bengal (2) 47: 125–131.</mixed-citation></ref><ref id="B5"><mixed-citation xmlns:xlink="http://www.w3.org/1999/xlink" xlink:type="simple"><person-group><name name-style="western"><surname>Boulenger</surname><given-names>GA</given-names></name></person-group> (<year>1893</year>) <source>Catalogue of the Snakes in the British Museum (Natural History). Vol I.</source><publisher-name>Trustees of the British Museum</publisher-name>, <publisher-loc>London</publisher-loc>, <size units="page">448 pp</size>. [28 pls]</mixed-citation></ref><ref id="B51"><mixed-citation xmlns:xlink="http://www.w3.org/1999/xlink" xlink:type="simple"><person-group><name name-style="western"><surname>Pope</surname><given-names>CH</given-names></name></person-group> (<year>1928</year>) <article-title>Seven new reptiles from Fukien Province, China.</article-title><source>American Museum Novitates</source><volume>320</volume>: <fpage>1</fpage>–<lpage>6</lpage>.</mixed-citation></ref><ref id="B57"><mixed-citation xmlns:xlink="http://www.w3.org/1999/xlink" xlink:type="simple"><person-group><name name-style="western"><surname>Smith</surname><given-names>MA</given-names></name></person-group> (<year>1943</year>) <source>The fauna of British India, Ceylon and Burma, including the whole of the Indo-chinese subregion. <tp:taxon-name><tp:taxon-name-part taxon-name-part-type="class">Reptilia</tp:taxon-name-part></tp:taxon-name> and <tp:taxon-name><tp:taxon-name-part taxon-name-part-type="class">Amphibia</tp:taxon-name-part></tp:taxon-name>. Vol. III. <tp:taxon-name><tp:taxon-name-part taxon-name-part-type="suborder">Serpentes</tp:taxon-name-part></tp:taxon-name>.</source><publisher-name>Taylor &amp; Francis</publisher-name>, <publisher-loc>London</publisher-loc>, <size units="page">583 pp</size>.</mixed-citation></ref><ref id="B72"><mixed-citation xmlns:xlink="http://www.w3.org/1999/xlink" xlink:type="simple"><person-group><name name-style="western"><surname>Werner</surname><given-names>F</given-names></name></person-group> (<year>1922</year>) <article-title>Neue Reptilien aus Süd-China, gesammelt von Dr. H. Handel-Mazzetti. Anzeiger Österreichische Akademie der Wissenschaften. Wien, ser.</article-title><source>Mathematik-Naturwissenschaften, Vienna</source><volume>59</volume>(<issue>24–25</issue>): <fpage>220</fpage>–<lpage>222</lpage>.</mixed-citation></ref><ref id="B65"><mixed-citation xmlns:xlink="http://www.w3.org/1999/xlink" xlink:type="simple"><person-group><name name-style="western"><surname>Vogel</surname><given-names>G</given-names></name><name name-style="western"><surname>David</surname><given-names>P</given-names></name></person-group> (<year>2010</year>) <article-title>A new species of the genus <italic><tp:taxon-name><tp:taxon-name-part taxon-name-part-type="genus">Lycodon</tp:taxon-name-part></tp:taxon-name></italic> (Boie, 1826) from Yunnan Province, China (<tp:taxon-name><tp:taxon-name-part taxon-name-part-type="suborder">Serpentes</tp:taxon-name-part></tp:taxon-name>: <tp:taxon-name><tp:taxon-name-part taxon-name-part-type="family">Colubridae</tp:taxon-name-part></tp:taxon-name>).</article-title><source>Bonn Zoological Bulletin</source><volume>57</volume>(<issue>2</issue>): <fpage>289</fpage>–<lpage>296</lpage>.</mixed-citation></ref><ref id="B66"><mixed-citation xmlns:xlink="http://www.w3.org/1999/xlink" xlink:type="simple"><person-group><name name-style="western"><surname>Vogel</surname><given-names>G</given-names></name><name name-style="western"><surname>David</surname><given-names>P</given-names></name></person-group> (<year>2019</year>) <article-title>A new species of the <italic><tp:taxon-name><tp:taxon-name-part taxon-name-part-type="genus">Lycodon</tp:taxon-name-part> <tp:taxon-name-part taxon-name-part-type="species">fasciatus</tp:taxon-name-part></tp:taxon-name></italic> complex from the Khorat Plateau, eastern Thailand (Reptiles, <tp:taxon-name><tp:taxon-name-part taxon-name-part-type="order">Squamata</tp:taxon-name-part></tp:taxon-name>, <tp:taxon-name><tp:taxon-name-part taxon-name-part-type="family">Colubridae</tp:taxon-name-part></tp:taxon-name>).</article-title><source>Zootaxa</source><volume>4577</volume>(<issue>3</issue>): <fpage>515</fpage>–<lpage>528</lpage>. <ext-link xlink:type="simple" ext-link-type="doi" xlink:href="10.11646/zootaxa.4577.3.6">https://doi.org/10.11646/zootaxa.4577.3.6</ext-link></mixed-citation></ref><ref id="B67"><mixed-citation xmlns:xlink="http://www.w3.org/1999/xlink" xlink:type="simple"><person-group><name name-style="western"><surname>Vogel</surname><given-names>G</given-names></name><name name-style="western"><surname>David</surname><given-names>P</given-names></name><name name-style="western"><surname>Pauwels</surname><given-names>OSG</given-names></name><name name-style="western"><surname>Sumontha</surname><given-names>M</given-names></name><name name-style="western"><surname>Norval</surname><given-names>G</given-names></name><name name-style="western"><surname>Hendrix</surname><given-names>R</given-names></name><name name-style="western"><surname>Vu</surname><given-names>NT</given-names></name><name name-style="western"><surname>Ziegler</surname><given-names>T</given-names></name></person-group> (<year>2009</year>) <article-title>A revision of <italic><tp:taxon-name><tp:taxon-name-part taxon-name-part-type="genus">Lycodon</tp:taxon-name-part> <tp:taxon-name-part taxon-name-part-type="species">ruhstrati</tp:taxon-name-part></tp:taxon-name></italic> (Fischer 1886) <italic>auctorum</italic> (<tp:taxon-name><tp:taxon-name-part taxon-name-part-type="order">Squamata</tp:taxon-name-part></tp:taxon-name><tp:taxon-name><tp:taxon-name-part taxon-name-part-type="family">Colubridae</tp:taxon-name-part></tp:taxon-name>), with the description of a new species from Thailand and a new subspecies from the Asian mainland.</article-title><source>Tropical Zoology</source><volume>22</volume>: <fpage>131</fpage>–<lpage>182</lpage>.</mixed-citation></ref><ref id="B24"><mixed-citation xmlns:xlink="http://www.w3.org/1999/xlink" xlink:type="simple"><person-group><name name-style="western"><surname>Grismer</surname><given-names>LL</given-names></name><name name-style="western"><surname>Quah</surname><given-names>ESH</given-names></name><name name-style="western"><surname>Anuar</surname><given-names>S</given-names></name><name name-style="western"><surname>Muin</surname><given-names>MA</given-names></name><name name-style="western"><surname>Wood</surname><given-names>Jr PL</given-names></name><name name-style="western"><surname>Aziza</surname><given-names>S</given-names></name></person-group> (<year>2014</year>) <article-title>A diminutive new species of cave-dwelling Wolf Snake (<tp:taxon-name><tp:taxon-name-part taxon-name-part-type="family">Colubridae</tp:taxon-name-part></tp:taxon-name>: <italic><tp:taxon-name><tp:taxon-name-part taxon-name-part-type="genus">Lycodon</tp:taxon-name-part></tp:taxon-name></italic> Boie, 1826) from Peninsular Malaysia.</article-title><source>Zootaxa</source><volume>3815</volume>: <fpage>51</fpage>–<lpage>67</lpage>. <ext-link xlink:type="simple" ext-link-type="doi" xlink:href="10.11646/zootaxa.3815.1.3">https://doi.org/10.11646/zootaxa.3815.1.3</ext-link></mixed-citation></ref><ref id="B44"><mixed-citation xmlns:xlink="http://www.w3.org/1999/xlink" xlink:type="simple"><person-group><name name-style="western"><surname>Neang</surname><given-names>T</given-names></name><name name-style="western"><surname>Hartmann</surname><given-names>T</given-names></name><name name-style="western"><surname>Hun</surname><given-names>S</given-names></name><name name-style="western"><surname>Souter</surname><given-names>NJ</given-names></name><name name-style="western"><surname>Furey</surname><given-names>NM</given-names></name></person-group> (<year>2014</year>) <article-title>A new species of wolf snake (<tp:taxon-name><tp:taxon-name-part taxon-name-part-type="family">Colubridae</tp:taxon-name-part></tp:taxon-name>: <italic><tp:taxon-name><tp:taxon-name-part taxon-name-part-type="genus">Lycodon</tp:taxon-name-part></tp:taxon-name></italic> Fitzinger, 1826) from Phnom Samkos Wildlife Sanctuary, Cardamom Mountains, southwest Cambodia.</article-title><source>Zootaxa</source><volume>3814</volume>(<issue>1</issue>): <fpage>068</fpage>–<lpage>080</lpage>. <ext-link xlink:type="simple" ext-link-type="doi" xlink:href="10.11646/zootaxa.3814.1.3">https://doi.org/10.11646/zootaxa.3814.1.3</ext-link></mixed-citation></ref><ref id="B19"><mixed-citation xmlns:xlink="http://www.w3.org/1999/xlink" xlink:type="simple"><person-group><name name-style="western"><surname>Gawor</surname><given-names>A</given-names></name><name name-style="western"><surname>Pham</surname><given-names>CT</given-names></name><name name-style="western"><surname>Nguyen</surname><given-names>TQ</given-names></name><name name-style="western"><surname>Nguyen</surname><given-names>TT</given-names></name><name name-style="western"><surname>Schmitz</surname><given-names>A</given-names></name><name name-style="western"><surname>Ziegler</surname><given-names>T</given-names></name></person-group> (<year>2016</year>) <article-title>The herpetofauna of the Bai Tu Long National Park, northeastern Vietnam.</article-title><source>Salamandra</source><volume>52</volume>(<issue>1</issue>): <fpage>23</fpage>–<lpage>41</lpage>.</mixed-citation></ref><ref id="B29"><mixed-citation xmlns:xlink="http://www.w3.org/1999/xlink" xlink:type="simple"><person-group><name name-style="western"><surname>Hu</surname><given-names>S</given-names></name><name name-style="western"><surname>Djao</surname><given-names>[Zhao] E</given-names></name><name name-style="western"><surname>Huang</surname><given-names>Z</given-names></name></person-group> (<year>1975</year>) <article-title>Three new species of reptiles from Hainan Island, Guangdong Province (in Chinese with English abstract).</article-title><source>Acta Zoologica Sinica, Peking</source><volume>21</volume>(<issue>4</issue>): <fpage>379</fpage>–<lpage>384</lpage>. [English translation by Koshikawa A (1982) Smithsonian Herpetological Information Service, Washington 53: 1–9] <ext-link xlink:type="simple" ext-link-type="doi" xlink:href="10.5479/si.23317515.53.1">https://doi.org/10.5479/si.23317515.53.1</ext-link></mixed-citation></ref><ref id="B76"><mixed-citation xmlns:xlink="http://www.w3.org/1999/xlink" xlink:type="simple"><person-group><name name-style="western"><surname>Zhao</surname><given-names>E</given-names></name></person-group> (<year>2006</year>) <source>Zhongguo Shelei [Snakes of China]. I.</source><publisher-name>Anhui Science and Technology Publishing House</publisher-name>, <publisher-loc>Hefei</publisher-loc>, <size units="page">372 pp</size>. [in Chinese].</mixed-citation></ref><ref id="B36"><mixed-citation xmlns:xlink="http://www.w3.org/1999/xlink" xlink:type="simple"><person-group><name name-style="western"><surname>Luu</surname><given-names>VQ</given-names></name><name name-style="western"><surname>Bonkowski</surname><given-names>M</given-names></name><name name-style="western"><surname>Nguyen</surname><given-names>TQ</given-names></name><name name-style="western"><surname>Le</surname><given-names>MD</given-names></name><name name-style="western"><surname>Calame</surname><given-names>T</given-names></name><name name-style="western"><surname>Ziegler</surname><given-names>T</given-names></name></person-group> (<year>2018</year>) <article-title>A new species of <italic><tp:taxon-name><tp:taxon-name-part taxon-name-part-type="genus">Lycodon</tp:taxon-name-part></tp:taxon-name></italic> Boie, 1826 (<tp:taxon-name><tp:taxon-name-part taxon-name-part-type="suborder">Serpentes</tp:taxon-name-part></tp:taxon-name>: <tp:taxon-name><tp:taxon-name-part taxon-name-part-type="family">Colubridae</tp:taxon-name-part></tp:taxon-name>) from central Laos.</article-title><source>Revue suisse de Zoologie</source><volume>125</volume>(<issue>2</issue>): <fpage>263</fpage>–<lpage>276</lpage>. <ext-link xlink:type="simple" ext-link-type="doi" xlink:href="10.11646/zootaxa.4586.2.3">https://doi.org/10.11646/zootaxa.4586.2.3</ext-link></mixed-citation></ref><ref id="B28"><mixed-citation xmlns:xlink="http://www.w3.org/1999/xlink" xlink:type="simple"><person-group><name name-style="western"><surname>Günther</surname><given-names>ACLG</given-names></name></person-group> (<year>1875</year>) Second report on collection of Indian reptiles obtained by the British Museum. Proceedings of the Zoological Society of London 1875 (March): 224–234. [pls 30–34]</mixed-citation></ref><ref id="B30"><mixed-citation xmlns:xlink="http://www.w3.org/1999/xlink" xlink:type="simple"><person-group><name name-style="western"><surname>Jackson</surname><given-names>K</given-names></name><name name-style="western"><surname>Fritts</surname><given-names>TH</given-names></name></person-group> (<year>2004</year>) <article-title>Dentitional specialisations for durophagy in the Common Wolf snake, <italic><tp:taxon-name><tp:taxon-name-part taxon-name-part-type="genus">Lycodon</tp:taxon-name-part> <tp:taxon-name-part taxon-name-part-type="species">aulicus</tp:taxon-name-part> <tp:taxon-name-part taxon-name-part-type="subspecies">capucinus</tp:taxon-name-part></tp:taxon-name></italic>.</article-title><source><tp:taxon-name><tp:taxon-name-part taxon-name-part-type="class">Amphibia</tp:taxon-name-part></tp:taxon-name>-<tp:taxon-name><tp:taxon-name-part taxon-name-part-type="class">Reptilia</tp:taxon-name-part></tp:taxon-name></source><volume>25</volume>: <fpage>247</fpage>–<lpage>254</lpage>. <ext-link xlink:type="simple" ext-link-type="doi" xlink:href="10.1163/1568538041975134">https://doi.org/10.1163/1568538041975134</ext-link></mixed-citation></ref><ref id="B58"><mixed-citation xmlns:xlink="http://www.w3.org/1999/xlink" xlink:type="simple"><person-group><name name-style="western"><surname>Stejneger</surname><given-names>L</given-names></name></person-group> (<year>1907</year>) <article-title>Herpetology of Japan and adjacent territory.</article-title><source>Bulletin of the United States National Museum</source><volume>58</volume>: <fpage>1</fpage>–<lpage>577</lpage>. <ext-link xlink:type="simple" ext-link-type="doi" xlink:href="10.5479/si.03629236.58.i">https://doi.org/10.5479/si.03629236.58.i</ext-link></mixed-citation></ref><ref id="B73"><mixed-citation xmlns:xlink="http://www.w3.org/1999/xlink" xlink:type="simple"><person-group><name name-style="western"><surname>Wostl</surname><given-names>E</given-names></name><name name-style="western"><surname>Hamidy</surname><given-names>A</given-names></name><name name-style="western"><surname>Kurniawan</surname><given-names>N</given-names></name><name name-style="western"><surname>Smith</surname><given-names>EN</given-names></name></person-group> (<year>2017</year>) <article-title>A new species of Wolf Snake of the genus <italic><tp:taxon-name><tp:taxon-name-part taxon-name-part-type="genus">Lycodon</tp:taxon-name-part></tp:taxon-name></italic> H. Boie in Fitzinger (<tp:taxon-name><tp:taxon-name-part taxon-name-part-type="order">Squamata</tp:taxon-name-part></tp:taxon-name>: <tp:taxon-name><tp:taxon-name-part taxon-name-part-type="family">Colubridae</tp:taxon-name-part></tp:taxon-name>) from the Aceh Province of northern Sumatra, Indonesia.</article-title><source>Zootaxa</source><volume>4276</volume>(<issue>4</issue>): <fpage>539</fpage>–<lpage>553</lpage>. <ext-link xlink:type="simple" ext-link-type="doi" xlink:href="10.11646/zootaxa.4276.4.6">https://doi.org/10.11646/zootaxa.4276.4.6</ext-link></mixed-citation></ref><ref id="B25"><mixed-citation xmlns:xlink="http://www.w3.org/1999/xlink" xlink:type="simple"><person-group><name name-style="western"><surname>Guo</surname><given-names>P</given-names></name><name name-style="western"><surname>Zhang</surname><given-names>L</given-names></name><name name-style="western"><surname>Liu</surname><given-names>Q</given-names></name><name name-style="western"><surname>Li</surname><given-names>C</given-names></name><name name-style="western"><surname>Pyron</surname><given-names>RA</given-names></name><name name-style="western"><surname>Jiang</surname><given-names>K</given-names></name><name name-style="western"><surname>Burbrink</surname><given-names>FT</given-names></name></person-group> (<year>2013</year>) <article-title><italic><tp:taxon-name><tp:taxon-name-part taxon-name-part-type="genus">Lycodon</tp:taxon-name-part></tp:taxon-name></italic> and <italic><tp:taxon-name><tp:taxon-name-part taxon-name-part-type="genus">Dinodon</tp:taxon-name-part></tp:taxon-name></italic>: one genus or two? Evidence from molecular phylogenetics and morphological comparisons.</article-title><source>Molecular Phylogenetics and Evolution</source><volume>68</volume>: <fpage>144</fpage>–<lpage>149</lpage>. <ext-link xlink:type="simple" ext-link-type="doi" xlink:href="10.1016/j.ympev.2013.03.008">https://doi.org/10.1016/j.ympev.2013.03.008</ext-link></mixed-citation></ref><ref id="B7"><mixed-citation xmlns:xlink="http://www.w3.org/1999/xlink" xlink:type="simple"><person-group><name name-style="western"><surname>Bourret</surname><given-names>R</given-names></name></person-group> (<year>1935</year>) Notes herpétologiques sur l’Indochine française. IX. Les Serpents de Chapa. Bulletin général de l’Instruction publique 14(1934–1935): 7 (Mars): 239–251 [Reprint: 5–17].</mixed-citation></ref><ref id="B77"><mixed-citation xmlns:xlink="http://www.w3.org/1999/xlink" xlink:type="simple"><person-group><name name-style="western"><surname>Zhao</surname><given-names>E</given-names></name><name name-style="western"><surname>Jiang</surname><given-names>J</given-names></name></person-group> (<year>1981</year>) <article-title>Studies on amphibians and reptiles of Mt. Gongga Shan, Sichuan, China. I. A new species and a new subspecies of snake from Sichuan (in Chinese). Acta Herpetologica Sinica, Chengdu, [old ser.</article-title><source>]</source><volume>5</volume>(<issue>7</issue>): <fpage>53</fpage>–<lpage>58</lpage>.</mixed-citation></ref><ref id="B69"><mixed-citation xmlns:xlink="http://www.w3.org/1999/xlink" xlink:type="simple"><person-group><name name-style="western"><surname>Vogel</surname><given-names>G</given-names></name><name name-style="western"><surname>Luo</surname><given-names>J</given-names></name></person-group> (<year>2011</year>) <article-title>A new species of the genus <italic><tp:taxon-name><tp:taxon-name-part taxon-name-part-type="genus">Lycodon</tp:taxon-name-part></tp:taxon-name></italic> (Boie, 1826) from the southwestern mountains of China (<tp:taxon-name><tp:taxon-name-part taxon-name-part-type="order">Squamata</tp:taxon-name-part></tp:taxon-name>: <tp:taxon-name><tp:taxon-name-part taxon-name-part-type="family">Colubridae</tp:taxon-name-part></tp:taxon-name>).</article-title><source>Zootaxa</source><volume>2807</volume>: <fpage>29</fpage>–<lpage>40</lpage>. <ext-link xlink:type="simple" ext-link-type="doi" xlink:href="10.11646/zootaxa.2807.1.2">https://doi.org/10.11646/zootaxa.2807.1.2</ext-link></mixed-citation></ref><ref id="B74"><mixed-citation xmlns:xlink="http://www.w3.org/1999/xlink" xlink:type="simple"><person-group><name name-style="western"><surname>Zhang</surname><given-names>J</given-names></name><name name-style="western"><surname>Jiang</surname><given-names>K</given-names></name><name name-style="western"><surname>Vogel</surname><given-names>G</given-names></name><name name-style="western"><surname>Rao</surname><given-names>D</given-names></name></person-group> (<year>2011</year>) <article-title>A new species of the genus <italic><tp:taxon-name><tp:taxon-name-part taxon-name-part-type="genus">Lycodon</tp:taxon-name-part></tp:taxon-name></italic> (<tp:taxon-name><tp:taxon-name-part taxon-name-part-type="order">Squamata</tp:taxon-name-part></tp:taxon-name>, <tp:taxon-name><tp:taxon-name-part taxon-name-part-type="family">Colubridae</tp:taxon-name-part></tp:taxon-name>) from Sichuan Province, China.</article-title><volume>2982</volume>: <fpage>59</fpage>–<lpage>68</lpage>.</mixed-citation></ref><ref id="B70"><mixed-citation xmlns:xlink="http://www.w3.org/1999/xlink" xlink:type="simple"><person-group><name name-style="western"><surname>Vogel</surname><given-names>G</given-names></name><name name-style="western"><surname>Nguyen</surname><given-names>TQ</given-names></name><name name-style="western"><surname>Kingsada</surname><given-names>P</given-names></name><name name-style="western"><surname>Ziegler</surname><given-names>T</given-names></name></person-group> (<year>2012</year>) <article-title>A new species of the genus <italic><tp:taxon-name><tp:taxon-name-part taxon-name-part-type="genus">Lycodon</tp:taxon-name-part></tp:taxon-name></italic> (Boie, 1826) from Laos (<tp:taxon-name><tp:taxon-name-part taxon-name-part-type="order">Squamata</tp:taxon-name-part></tp:taxon-name>: <tp:taxon-name><tp:taxon-name-part taxon-name-part-type="suborder">Serpentes</tp:taxon-name-part></tp:taxon-name>: <tp:taxon-name><tp:taxon-name-part taxon-name-part-type="family">Colubridae</tp:taxon-name-part></tp:taxon-name>).</article-title><source>North-Western Journal of Zoology</source><volume>8</volume>(<issue>2</issue>): <fpage>344</fpage>–<lpage>352</lpage>. <ext-link xlink:type="simple" ext-link-type="uri" xlink:href="http://biozoojournals.3x.ro/nwjz/index.html">http://biozoojournals.3x.ro/nwjz/index.html</ext-link></mixed-citation></ref><ref id="B18"><mixed-citation xmlns:xlink="http://www.w3.org/1999/xlink" xlink:type="simple"><person-group><name name-style="western"><surname>Ganesh</surname><given-names>SR</given-names></name><name name-style="western"><surname>Vogel</surname><given-names>G</given-names></name></person-group> (<year>2018</year>) <article-title>Taxonomic reassessment of the Common Indian Wolf Snakes <italic><tp:taxon-name><tp:taxon-name-part taxon-name-part-type="genus">Lycodon</tp:taxon-name-part> <tp:taxon-name-part taxon-name-part-type="species">aulicus</tp:taxon-name-part></tp:taxon-name></italic> (Linnaeus, 1758) complex (<tp:taxon-name><tp:taxon-name-part taxon-name-part-type="order">Squamata</tp:taxon-name-part></tp:taxon-name>: <tp:taxon-name><tp:taxon-name-part taxon-name-part-type="suborder">Serpentes</tp:taxon-name-part></tp:taxon-name>: <tp:taxon-name><tp:taxon-name-part taxon-name-part-type="family">Colubridae</tp:taxon-name-part></tp:taxon-name>).</article-title><source>Bonn Zoological Bulletin</source><volume>67</volume>(<issue>1</issue>): <fpage>25</fpage>–<lpage>36</lpage>.</mixed-citation></ref><ref id="B27"><mixed-citation xmlns:xlink="http://www.w3.org/1999/xlink" xlink:type="simple"><person-group><name name-style="western"><surname>Günther</surname><given-names>ACLG</given-names></name></person-group> (<year>1864</year>) <source>The reptiles of British India.</source><publisher-name>Ray Society</publisher-name>, <publisher-loc>London</publisher-loc>, <size units="page">452 pp</size>. [pls 1–26]</mixed-citation></ref><ref id="B6"><mixed-citation xmlns:xlink="http://www.w3.org/1999/xlink" xlink:type="simple"><person-group><name name-style="western"><surname>Boulenger</surname><given-names>GA</given-names></name></person-group> (<year>1900</year>) Description of a new snake from the Perak Hills. Journal of the Bombay Natural History Society 13: 336.</mixed-citation></ref><ref id="B31"><mixed-citation xmlns:xlink="http://www.w3.org/1999/xlink" xlink:type="simple"><person-group><name name-style="western"><surname>Lanza</surname><given-names>B</given-names></name></person-group> (<year>1999</year>) <article-title>A new species of <italic><tp:taxon-name><tp:taxon-name-part taxon-name-part-type="genus">Lycodon</tp:taxon-name-part></tp:taxon-name></italic> from the Philippines, with a key to the genus (<tp:taxon-name><tp:taxon-name-part taxon-name-part-type="class">Reptilia</tp:taxon-name-part></tp:taxon-name><tp:taxon-name><tp:taxon-name-part taxon-name-part-type="suborder">Serpentes</tp:taxon-name-part></tp:taxon-name><tp:taxon-name><tp:taxon-name-part taxon-name-part-type="family">Colubridae</tp:taxon-name-part></tp:taxon-name>).</article-title><source>Tropical Zoology</source><volume>12</volume>: <fpage>89</fpage>–<lpage>104</lpage>. <ext-link xlink:type="simple" ext-link-type="doi" xlink:href="10.1080/03946975.1999.10539380">https://doi.org/10.1080/03946975.1999.10539380</ext-link></mixed-citation></ref><ref id="B56"><mixed-citation xmlns:xlink="http://www.w3.org/1999/xlink" xlink:type="simple"><person-group><name name-style="western"><surname>Slowinski</surname><given-names>JB</given-names></name><name name-style="western"><surname>Pawar</surname><given-names>SS</given-names></name><name name-style="western"><surname>Win</surname><given-names>H</given-names></name><name name-style="western"><surname>Thin</surname><given-names>T</given-names></name><name name-style="western"><surname>Gyi</surname><given-names>SW</given-names></name><name name-style="western"><surname>Oo</surname><given-names>SL</given-names></name><name name-style="western"><surname>Tun</surname><given-names>H</given-names></name></person-group> (<year>2001</year>) <article-title>A new <italic><tp:taxon-name><tp:taxon-name-part taxon-name-part-type="genus">Lycodon</tp:taxon-name-part></tp:taxon-name></italic> (<tp:taxon-name><tp:taxon-name-part taxon-name-part-type="suborder">Serpentes</tp:taxon-name-part></tp:taxon-name>: <tp:taxon-name><tp:taxon-name-part taxon-name-part-type="family">Colubridae</tp:taxon-name-part></tp:taxon-name>) from Northeast India and Myanmar (Burma).</article-title><source>Proceedings of the California Academy of Science</source><volume>52</volume>: <fpage>397</fpage>–<lpage>405</lpage>. <ext-link xlink:type="simple" ext-link-type="uri" xlink:href="https://www.mapress.com/j/zt/article/view/zootaxa.4276.4.6">https://www.mapress.com/j/zt/article/view/zootaxa.4276.4.6</ext-link></mixed-citation></ref><ref id="B2"><mixed-citation xmlns:xlink="http://www.w3.org/1999/xlink" xlink:type="simple"><person-group><name name-style="western"><surname>Bahuguna</surname><given-names>B</given-names></name><name name-style="western"><surname>Bhuta</surname><given-names>PT</given-names></name></person-group> (<year>2010</year>) <article-title>Extension of the range and redescription of <italic><tp:taxon-name><tp:taxon-name-part taxon-name-part-type="genus">Lycodon</tp:taxon-name-part> <tp:taxon-name-part taxon-name-part-type="species">jara</tp:taxon-name-part></tp:taxon-name></italic> (Shaw) (<tp:taxon-name><tp:taxon-name-part taxon-name-part-type="class">Reptilia</tp:taxon-name-part></tp:taxon-name>: <tp:taxon-name><tp:taxon-name-part taxon-name-part-type="suborder">Serpentes</tp:taxon-name-part></tp:taxon-name>: <tp:taxon-name><tp:taxon-name-part taxon-name-part-type="family">Colubridae</tp:taxon-name-part></tp:taxon-name>).</article-title><source>Records of the Zoological Survey of India</source><volume>110</volume>(<issue>4</issue>): <fpage>37</fpage>–<lpage>39</lpage>.</mixed-citation></ref><ref id="B71"><mixed-citation xmlns:xlink="http://www.w3.org/1999/xlink" xlink:type="simple"><person-group><name name-style="western"><surname>Wall</surname><given-names>F</given-names></name></person-group> (<year>1906</year>) <article-title>A new Himalayan snake (<italic><tp:taxon-name><tp:taxon-name-part taxon-name-part-type="genus">Lycodon</tp:taxon-name-part> <tp:taxon-name-part taxon-name-part-type="species">mackinnoni</tp:taxon-name-part></tp:taxon-name></italic>).</article-title><source>Journal of the Bombay Natural History Society</source><volume>17</volume>: <fpage>29</fpage>–<lpage>30</lpage>.</mixed-citation></ref><ref id="B61"><mixed-citation xmlns:xlink="http://www.w3.org/1999/xlink" xlink:type="simple"><person-group><name name-style="western"><surname>Taylor</surname><given-names>EH</given-names></name></person-group> (<year>1950</year>) <article-title>The snakes of Ceylon.</article-title><source>University of Kansas Science Bulletin</source><volume>33</volume>(<issue>14</issue>): <fpage>519</fpage>–<lpage>603</lpage>. <ext-link xlink:type="simple" ext-link-type="doi" xlink:href="10.5962/bhl.part.16131">https://doi.org/10.5962/bhl.part.16131</ext-link></mixed-citation></ref><ref id="B10"><mixed-citation xmlns:xlink="http://www.w3.org/1999/xlink" xlink:type="simple"><person-group><name name-style="western"><surname>Captain</surname><given-names>A</given-names></name></person-group> (<year>1999</year>) <article-title>On the identification of <italic><tp:taxon-name><tp:taxon-name-part taxon-name-part-type="genus">Lycodon</tp:taxon-name-part> <tp:taxon-name-part taxon-name-part-type="species">flavomaculatus</tp:taxon-name-part></tp:taxon-name></italic> Wall 1907.</article-title><source>Journal of the Bombay Natural History Society</source><volume>96</volume>: <fpage>323</fpage>–<lpage>327</lpage>.</mixed-citation></ref><ref id="B64"><mixed-citation xmlns:xlink="http://www.w3.org/1999/xlink" xlink:type="simple"><person-group><name name-style="western"><surname>Vijayakumar</surname><given-names>SP</given-names></name><name name-style="western"><surname>David</surname><given-names>P</given-names></name></person-group> (<year>2005</year>) <article-title>Taxonomy, natural history, and distribution of the snakes of the Nicobar Islands (India), based on new materials and with an emphasis on endemic species.</article-title><source>Russian Journal of Herpetology</source><volume>13</volume>(<issue>1</issue>): <fpage>11</fpage>–<lpage>40</lpage>.</mixed-citation></ref><ref id="B42"><mixed-citation xmlns:xlink="http://www.w3.org/1999/xlink" xlink:type="simple"><person-group><name name-style="western"><surname>Mukherjee</surname><given-names>D</given-names></name><name name-style="western"><surname>Bhupathy</surname><given-names>S</given-names></name></person-group> (<year>2007</year>) <article-title>A new species of wolf snake (<tp:taxon-name><tp:taxon-name-part taxon-name-part-type="suborder">Serpentes</tp:taxon-name-part></tp:taxon-name>: <tp:taxon-name><tp:taxon-name-part taxon-name-part-type="family">Colubridae</tp:taxon-name-part></tp:taxon-name>: <italic><tp:taxon-name><tp:taxon-name-part taxon-name-part-type="genus">Lycodon</tp:taxon-name-part></tp:taxon-name></italic>) from Anaikatti Hills, Western Ghats, Tamil Nadu, India.</article-title><source>Russian Journal of Herpetology</source><volume>14</volume>(<issue>1</issue>): <fpage>21</fpage>–<lpage>26</lpage>.</mixed-citation></ref><ref id="B41"><mixed-citation xmlns:xlink="http://www.w3.org/1999/xlink" xlink:type="simple"><person-group><name name-style="western"><surname>Mistry</surname><given-names>V</given-names></name><name name-style="western"><surname>Vogel</surname><given-names>G</given-names></name><name name-style="western"><surname>Tillack</surname><given-names>F</given-names></name></person-group> (<year>2007</year>) <article-title>Rediscovery of <italic><tp:taxon-name><tp:taxon-name-part taxon-name-part-type="genus">Dinodon</tp:taxon-name-part> <tp:taxon-name-part taxon-name-part-type="species">gammiei</tp:taxon-name-part></tp:taxon-name></italic> (Blanford 1878) (<tp:taxon-name><tp:taxon-name-part taxon-name-part-type="suborder">Serpentes</tp:taxon-name-part></tp:taxon-name>, <tp:taxon-name><tp:taxon-name-part taxon-name-part-type="family">Colubridae</tp:taxon-name-part></tp:taxon-name>), with description of its validity.</article-title><source>Hamadryad</source><volume>31</volume>(<issue>2</issue>): <fpage>265</fpage>–<lpage>273</lpage>.</mixed-citation></ref><ref id="B68"><mixed-citation xmlns:xlink="http://www.w3.org/1999/xlink" xlink:type="simple"><person-group><name name-style="western"><surname>Vogel</surname><given-names>G</given-names></name><name name-style="western"><surname>Harikrishnan</surname><given-names>S</given-names></name></person-group> (<year>2013</year>) <article-title>Revalidation of <italic><tp:taxon-name><tp:taxon-name-part taxon-name-part-type="genus">Lycodon</tp:taxon-name-part> <tp:taxon-name-part taxon-name-part-type="species">hypsirhinoides</tp:taxon-name-part></tp:taxon-name></italic> (Theobald, 1868) from Andamanislands (<tp:taxon-name><tp:taxon-name-part taxon-name-part-type="order">Squamata</tp:taxon-name-part></tp:taxon-name>: <tp:taxon-name><tp:taxon-name-part taxon-name-part-type="suborder">Serpentes</tp:taxon-name-part></tp:taxon-name>: <tp:taxon-name><tp:taxon-name-part taxon-name-part-type="family">Colubridae</tp:taxon-name-part></tp:taxon-name>).</article-title><source>Taprobanica</source><volume>5</volume>(<issue>1</issue>): <fpage>19</fpage>–<lpage>31</lpage>. <ext-link xlink:type="simple" ext-link-type="doi" xlink:href="10.4038/tapro.v5i1.5657">https://doi.org/10.4038/tapro.v5i1.5657</ext-link></mixed-citation></ref><ref id="B40"><mixed-citation xmlns:xlink="http://www.w3.org/1999/xlink" xlink:type="simple"><person-group><name name-style="western"><surname>Melvinselvan</surname><given-names>G</given-names></name><name name-style="western"><surname>Nibedita</surname><given-names>D</given-names></name><name name-style="western"><surname>Murali</surname><given-names>G</given-names></name></person-group> (<year>2018</year>) <article-title>Observations on the reproduction and feeding habit of a rare colubrid, Indian bridal Snake <italic><tp:taxon-name><tp:taxon-name-part taxon-name-part-type="genus">Lycodon</tp:taxon-name-part> <tp:taxon-name-part taxon-name-part-type="species">nympha</tp:taxon-name-part></tp:taxon-name></italic> Daudin 1803 (<tp:taxon-name><tp:taxon-name-part taxon-name-part-type="suborder">Serpentes</tp:taxon-name-part></tp:taxon-name>: <tp:taxon-name><tp:taxon-name-part taxon-name-part-type="family">Colubridae</tp:taxon-name-part></tp:taxon-name>) from Southern India.</article-title><source>Captive &amp; Field Herpetology</source><volume>2</volume>(<issue>1</issue>): <fpage>16</fpage>–<lpage>22</lpage>.</mixed-citation></ref><ref id="B22"><mixed-citation xmlns:xlink="http://www.w3.org/1999/xlink" xlink:type="simple"><person-group><name name-style="western"><surname>Griffin</surname><given-names>LE</given-names></name></person-group> (<year>1909</year>) <article-title>A list of snakes found in Palawan.</article-title><source>Philippine Journal of Science</source><volume>4</volume>: <fpage>595</fpage>–<lpage>601</lpage>.</mixed-citation></ref><ref id="B60"><mixed-citation xmlns:xlink="http://www.w3.org/1999/xlink" xlink:type="simple"><person-group><name name-style="western"><surname>Taylor</surname><given-names>EH</given-names></name></person-group> (<year>1922</year>) <article-title>The snakes of the Philippine Islands.</article-title><source>Manila (Bureau of Printing or Science), Monograph</source><volume>16</volume>: <fpage>1</fpage>–<lpage>312</lpage>. <ext-link xlink:type="simple" ext-link-type="doi" xlink:href="10.5962/bhl.title.55346">https://doi.org/10.5962/bhl.title.55346</ext-link></mixed-citation></ref><ref id="B34"><mixed-citation xmlns:xlink="http://www.w3.org/1999/xlink" xlink:type="simple"><person-group><name name-style="western"><surname>Leviton</surname><given-names>AE</given-names></name></person-group> (<year>1965</year>) <article-title>Contributions to a review of Philippine snakes, VIII The snakes of the genus <italic><tp:taxon-name><tp:taxon-name-part taxon-name-part-type="genus">Lycodon</tp:taxon-name-part></tp:taxon-name></italic> H. Boie.</article-title><source>The Philippine Journal of Science</source><volume>94</volume>(<issue>1</issue>): <fpage>117</fpage>–<lpage>140</lpage>.</mixed-citation></ref><ref id="B49"><mixed-citation xmlns:xlink="http://www.w3.org/1999/xlink" xlink:type="simple"><person-group><name name-style="western"><surname>Ota</surname><given-names>H</given-names></name><name name-style="western"><surname>Ross</surname><given-names>CA</given-names></name></person-group> (<year>1994</year>) <article-title>Four new species of <italic><tp:taxon-name><tp:taxon-name-part taxon-name-part-type="genus">Lycodon</tp:taxon-name-part></tp:taxon-name></italic> (<tp:taxon-name><tp:taxon-name-part taxon-name-part-type="suborder">Serpentes</tp:taxon-name-part></tp:taxon-name>: <tp:taxon-name><tp:taxon-name-part taxon-name-part-type="family">Colubridae</tp:taxon-name-part></tp:taxon-name>) from the northern Philippines.</article-title><source>Copeia</source><volume>1994</volume>(<issue>1</issue>): <fpage>159</fpage>–<lpage>174</lpage>. <ext-link xlink:type="simple" ext-link-type="doi" xlink:href="10.2307/1446682">https://doi.org/10.2307/1446682</ext-link></mixed-citation></ref><ref id="B20"><mixed-citation xmlns:xlink="http://www.w3.org/1999/xlink" xlink:type="simple"><person-group><name name-style="western"><surname>Gaulke</surname><given-names>M</given-names></name></person-group> (<year>2002</year>) <article-title>A new species of <italic><tp:taxon-name><tp:taxon-name-part taxon-name-part-type="genus">Lycodon</tp:taxon-name-part></tp:taxon-name></italic> from Panay Island, Philippines (<tp:taxon-name><tp:taxon-name-part taxon-name-part-type="class">Reptilia</tp:taxon-name-part></tp:taxon-name>, <tp:taxon-name><tp:taxon-name-part taxon-name-part-type="suborder">Serpentes</tp:taxon-name-part></tp:taxon-name>, <tp:taxon-name><tp:taxon-name-part taxon-name-part-type="family">Colubridae</tp:taxon-name-part></tp:taxon-name>).</article-title><source>Spixiana</source><volume>25</volume>: <fpage>85</fpage>–<lpage>92</lpage>.</mixed-citation></ref><ref id="B21"><mixed-citation xmlns:xlink="http://www.w3.org/1999/xlink" xlink:type="simple"><person-group><name name-style="western"><surname>Gaulke</surname><given-names>M</given-names></name><name name-style="western"><surname>Demegillo</surname><given-names>A</given-names></name><name name-style="western"><surname>Reiter</surname><given-names>J</given-names></name><name name-style="western"><surname>Tacud</surname><given-names>B</given-names></name></person-group> (<year>2003</year>) Additions to the Herpetofauna of Panay Island, Philippines. Salamandra 39 (2) 111–122.</mixed-citation></ref></ref-list></tp:taxon-treatment>
